# Supplementary material for: Absolute configuration of 3β-acet­oxy­olean-11,12-aziridin-28,13-β-olide
Source: Acta Crystallogr Sect E Struct Rep Online. 2011 Apr 29;67(Pt 5):o1220. doi: 10.1107/S1600536811014875 (PMC3089217; doi:10.1107/S1600536811014875)
Supplement: Supplementary file 1 [file e-67-o1220-sup1.cif]

##############################################################################
#                                                                            #
# This CIF contains the data in a paper accepted for publication in          #
# Acta Crystallographica Section E. It conforms to the requirements of       #
# Notes for Authors for Acta Crystallographica Section E, and has been       #
# peer reviewed under the auspices of the IUCr Commission on Journals.       #
#                                                                            #
# Full details of the Crystallographic Information File format               #
# are given in the paper "The Crystallographic Information File (CIF):       #
# a New Standard Archive File for Crystallography" by S. R. Hall, F. H.      #
# Allen and I. D. Brown [Acta Cryst. (1991), A47, 655-685].                  #
#                                                                            #
# The current version of the core CIF dictionary is obtainable from          #
# ftp://ftp.iucr.org/pub/cif_core.dic.                                       #
#                                                                            #
# Software is freely available for graphical display of the structure(s)     #
# in this CIF. For information consult the CIF software page                 #
# http://www.iucr.org/resources/cif/software.                                #
#                                                                            #
# This file may be used for bona fide research purposes within the           #
# scientific community so long as proper attribution is given to the journal # 
# article from which it was obtained.                                        #
#                                                                            #
##############################################################################
data_global
_audit_creation_method     'form.cif (version 2.0)'
_journal_data_validation_number     ?
_journal_date_recd_electronic     2011-04-08
_journal_date_accepted     2011-04-20
_journal_name_full     'Acta Crystallographica, Section E'
_journal_year     2011
_journal_volume     67
_journal_issue      5
_journal_page_first     o1220
_journal_page_last     o1220
_journal_paper_category     QO
_journal_coeditor_code     IS2699
_publ_contact_author_name     'Prof. Fun, Hoong-Kun'
_publ_contact_author_address
;
      X-ray Crystallography Unit
      School of Physics
      Universiti Sains Malaysia
      11800 USM, Penang
      MALAYSIA
;
_publ_contact_author_email     'hkfun@usm.my'
_publ_contact_author_fax     '604 6579150'
_publ_contact_author_phone     '604 6533652'
_publ_section_title
;
Absolute configuration of 3\b-acetoxyolean-11,12-aziridin-28,13-\b-olide
;
loop_
    _publ_author_name
    _publ_author_footnote
    _publ_author_address
    'Tan, Wen Nee' ?
;
      School of Chemical Sciences
      Universiti Sains Malaysia
      11800 USM, Pulau Penang
      Malaysia
;
    'Wong, Keng Chong' ?
;
      School of Chemical Sciences
      Universiti Sains Malaysia
      11800 USM, Pulau Penang
      Malaysia
;
    'Melati Khairuddean' ?
;
      School of Chemical Sciences
      Universiti Sains Malaysia
      11800 USM, Pulau Penang
      Malaysia
;
    'Madhukar Hemamalini' ?
;
      X-ray Crystallography Unit
      School of Physics
      Universiti Sains Malaysia
      11800 USM, Penang
      Malaysia
;
    'Hoong-Kun Fun'
;
      Thomson Reuters ResearcherID: A-3561-2009.
;
;
      X-ray Crystallography Unit
      School of Physics
      Universiti Sains Malaysia
      11800 USM, Penang
      Malaysia
;
data_I
_audit_creation_method     SHELXL-97
_chemical_name_systematic
;
3\b-acetoxyolean-11,12-aziridin-28,13-\b-olide
;
_chemical_name_common     ?
_chemical_formula_moiety     'C32 H49 N O4'
_chemical_formula_sum     'C32 H49 N O4'
_chemical_formula_iupac     'C32 H49 N O4'
_chemical_formula_weight     511.72
_chemical_melting_point     ?
_symmetry_cell_setting     monoclinic
_symmetry_space_group_name_H-M     'C 2'
_symmetry_space_group_name_Hall     'C 2y'
loop_
    _symmetry_equiv_pos_as_xyz
    'x, y, z'
    '-x, y, -z'
    'x+1/2, y+1/2, z'
    '-x+1/2, y+1/2, -z'
_cell_length_a     13.0197(2)
_cell_length_b     6.74600(10)
_cell_length_c     32.0674(5)
_cell_angle_alpha     90.00
_cell_angle_beta     100.6452(4)
_cell_angle_gamma     90.00
_cell_volume     2768.04(7)
_cell_formula_units_Z     4
_cell_measurement_reflns_used     8407
_cell_measurement_theta_min     4.21
_cell_measurement_theta_max     62.49
_cell_measurement_temperature     100.00(10)
_exptl_crystal_description     block
_exptl_crystal_colour     colourless
_exptl_crystal_size_max     0.73
_exptl_crystal_size_mid     0.15
_exptl_crystal_size_min     0.14
_exptl_crystal_density_diffrn     1.228
_exptl_crystal_density_meas     ?
_exptl_crystal_density_method     'not measured'
_exptl_crystal_F_000     1120
_exptl_absorpt_coefficient_mu     0.621
_exptl_absorpt_correction_type     multi-scan
_exptl_absorpt_process_details     '(<i>SADABS</i>; Bruker, 2009)'
_exptl_absorpt_correction_T_min     0.6592
_exptl_absorpt_correction_T_max     0.9170
_exptl_special_details
;
The crystal was placed in the cold stream of an Oxford Cryosystems Cobra
open-flow nitrogen cryostat (Cosier & Glazer, 1986) operating at
100.0(1) K.
;
_diffrn_ambient_temperature     100.00(10)
_diffrn_radiation_type     CuK\a
_diffrn_radiation_wavelength     1.54178
_diffrn_radiation_source     'fine-focus sealed tube'
_diffrn_radiation_monochromator     graphite
_diffrn_measurement_device_type
;
Bruker SMART APEX DUO CCD area-detector
;
_diffrn_measurement_method     '\f and \w'
_diffrn_detector_area_resol_mean     .
_diffrn_reflns_number     8407
_diffrn_reflns_av_R_equivalents     0.0179
_diffrn_reflns_av_sigmaI/netI     0.0262
_diffrn_reflns_theta_min     4.21
_diffrn_reflns_theta_max     62.49
_diffrn_reflns_theta_full     62.49
_diffrn_measured_fraction_theta_max     0.961
_diffrn_measured_fraction_theta_full     0.961
_diffrn_reflns_limit_h_min     -14
_diffrn_reflns_limit_h_max     14
_diffrn_reflns_limit_k_min     -7
_diffrn_reflns_limit_k_max     5
_diffrn_reflns_limit_l_min     -36
_diffrn_reflns_limit_l_max     36
_diffrn_standards_number     0
_diffrn_standards_interval_count     .
_diffrn_standards_interval_time     .
_diffrn_standards_decay_%     ?
_refine_special_details
;
 Refinement of F^2^ against ALL reflections.  The weighted R-factor wR and
 goodness of fit S are based on F^2^, conventional R-factors R are based
 on F, with F set to zero for negative F^2^. The threshold expression of
 F^2^ > 2\s(F^2^) is used only for calculating R-factors(gt) etc. and is
 not relevant to the choice of reflections for refinement.  R-factors based
 on F^2^ are statistically about twice as large as those based on F, and R-
 factors based on ALL data will be even larger.
;
_reflns_number_total     3061
_reflns_number_gt     3050
_reflns_threshold_expression     I>2\s(I)
_refine_ls_structure_factor_coef     Fsqd
_refine_ls_matrix_type     full
_refine_ls_R_factor_all     0.0325
_refine_ls_R_factor_gt     0.0325
_refine_ls_wR_factor_gt     0.0871
_refine_ls_wR_factor_ref     0.0872
_refine_ls_goodness_of_fit_ref     1.022
_refine_ls_restrained_S_all     1.022
_refine_ls_number_reflns     3061
_refine_ls_number_parameters     342
_refine_ls_number_restraints     1
_refine_ls_hydrogen_treatment     constr
_refine_ls_weighting_scheme     calc
_refine_ls_weighting_details
         'calc w=1/[\s^2^(Fo^2^)+(0.0534P)^2^+1.7240P] where P=(Fo^2^+2Fc^2^)/3'
_atom_sites_solution_hydrogens     geom
_atom_sites_solution_primary     direct
_atom_sites_solution_secondary     difmap
_refine_ls_shift/su_max     0.001
_refine_ls_shift/su_mean     0.000
_refine_diff_density_max     0.318
_refine_diff_density_min     -0.365
_refine_ls_extinction_method     none
_refine_ls_extinction_coef     ?
_refine_ls_abs_structure_details     'Flack (1983), 721 Friedel pairs'
_refine_ls_abs_structure_Flack     0.1(2)
loop_
    _atom_type_symbol
    _atom_type_description
    _atom_type_scat_dispersion_real
    _atom_type_scat_dispersion_imag
    _atom_type_scat_source
    'C' 'C' 0.0181 0.0091
                         'International Tables Vol C Tables 4.2.6.8 and 6.1.1.4'
    'H' 'H' 0.0000 0.0000
                         'International Tables Vol C Tables 4.2.6.8 and 6.1.1.4'
    'N' 'N' 0.0311 0.0180
                         'International Tables Vol C Tables 4.2.6.8 and 6.1.1.4'
    'O' 'O' 0.0492 0.0322
                         'International Tables Vol C Tables 4.2.6.8 and 6.1.1.4'
_computing_data_collection     'APEX2 (Bruker, 2009)'
_computing_cell_refinement     'SAINT (Bruker, 2009)'
_computing_data_reduction     'SAINT (Bruker, 2009)'
_computing_structure_solution     'SHELXTL (Sheldrick, 2008)'
_computing_structure_refinement     'SHELXTL (Sheldrick, 2008)'
_computing_molecular_graphics     'SHELXTL (Sheldrick, 2008)'
_computing_publication_material
                             'SHELXTL (Sheldrick, 2008) and PLATON (Spek, 2009)'
loop_
    _atom_site_type_symbol
    _atom_site_label
    _atom_site_fract_x
    _atom_site_fract_y
    _atom_site_fract_z
    _atom_site_U_iso_or_equiv
    _atom_site_adp_type
    _atom_site_calc_flag
    _atom_site_refinement_flags
    _atom_site_occupancy
    _atom_site_symmetry_multiplicity
    _atom_site_disorder_assembly
    _atom_site_disorder_group
    O O1 0.32106(11) -0.0737(2) 0.17064(4) 0.0246(3) Uani d . 1 1 . .
    O O2 0.62607(11) 0.4500(2) 0.44068(4) 0.0270(4) Uani d . 1 1 . .
    O O3 0.67821(13) 0.7573(3) 0.42805(4) 0.0378(4) Uani d . 1 1 . .
    O O4 0.19103(13) -0.2023(3) 0.12291(5) 0.0355(4) Uani d . 1 1 . .
    N N1 0.55624(13) 0.2185(4) 0.21012(6) 0.0339(5) Uani d . 1 1 . .
    H H1 0.5937 0.3172 0.2030 0.041 Uiso calc R 1 1 . .
    C C1 0.24506(16) -0.0616(4) 0.13528(6) 0.0246(5) Uani d . 1 1 . .
    C C2 0.24394(14) 0.1455(3) 0.11795(6) 0.0205(4) Uani d . 1 1 . .
    C C3 0.21283(15) 0.1641(4) 0.06963(6) 0.0218(4) Uani d . 1 1 . .
    H H3A 0.1363 0.1478 0.0611 0.026 Uiso calc R 1 1 . .
    H H3B 0.2472 0.0582 0.0558 0.026 Uiso calc R 1 1 . .
    C C4 0.24546(15) 0.3678(4) 0.05499(6) 0.0243(5) Uani d . 1 1 . .
    H H4A 0.2039 0.4715 0.0661 0.029 Uiso calc R 1 1 . .
    H H4B 0.2283 0.3734 0.0236 0.029 Uiso calc R 1 1 . .
    C C5 0.36277(16) 0.4152(4) 0.06945(6) 0.0256(5) Uani d . 1 1 . .
    C C6 0.39041(15) 0.4014(4) 0.11863(6) 0.0234(5) Uani d . 1 1 . .
    H H6A 0.4663 0.4229 0.1283 0.028 Uiso calc R 1 1 . .
    H H6B 0.3525 0.5055 0.1314 0.028 Uiso calc R 1 1 . .
    C C7 0.36000(15) 0.1978(3) 0.13284(6) 0.0196(4) Uani d . 1 1 . .
    H H7A 0.3993 0.1012 0.1181 0.023 Uiso calc R 1 1 . .
    C C8 0.37372(15) 0.1226(3) 0.17907(6) 0.0197(4) Uani d . 1 1 . .
    C C9 0.31546(14) 0.2417(3) 0.20917(5) 0.0169(4) Uani d . 1 1 . .
    C C10 0.19759(14) 0.2301(4) 0.19046(5) 0.0217(4) Uani d . 1 1 . .
    H H10A 0.1599 0.3287 0.2049 0.026 Uiso calc R 1 1 . .
    H H10B 0.1713 0.0969 0.1961 0.026 Uiso calc R 1 1 . .
    C C11 0.17391(14) 0.2695(4) 0.14213(5) 0.0214(4) Uani d . 1 1 . .
    H H11A 0.1845 0.4120 0.1369 0.026 Uiso calc R 1 1 . .
    H H11B 0.0997 0.2377 0.1309 0.026 Uiso calc R 1 1 . .
    C C12 0.48492(15) 0.0697(4) 0.19851(6) 0.0282(5) Uani d . 1 1 . .
    H H12A 0.5131 -0.0480 0.1854 0.034 Uiso calc R 1 1 . .
    C C13 0.52441(15) 0.0924(4) 0.24330(6) 0.0304(6) Uani d . 1 1 . .
    H H13A 0.5763 -0.0087 0.2568 0.036 Uiso calc R 1 1 . .
    C C14 0.46077(14) 0.1942(3) 0.27216(5) 0.0184(4) Uani d . 1 1 . .
    H H14A 0.4692 0.3391 0.2672 0.022 Uiso calc R 1 1 . .
    C C15 0.50418(14) 0.1640(3) 0.32060(6) 0.0194(4) Uani d . 1 1 . .
    C C16 0.61602(14) 0.2523(4) 0.32994(6) 0.0234(5) Uani d . 1 1 . .
    H H16A 0.6639 0.1625 0.3183 0.028 Uiso calc R 1 1 . .
    H H16B 0.6158 0.3814 0.3153 0.028 Uiso calc R 1 1 . .
    C C17 0.65743(15) 0.2823(4) 0.37752(6) 0.0243(5) Uani d . 1 1 . .
    H H17A 0.6627 0.1528 0.3923 0.029 Uiso calc R 1 1 . .
    H H17B 0.7280 0.3423 0.3818 0.029 Uiso calc R 1 1 . .
    C C18 0.58362(15) 0.4169(3) 0.39561(5) 0.0230(5) Uani d . 1 1 . .
    H H18A 0.5801 0.5472 0.3805 0.028 Uiso calc R 1 1 . .
    C C19 0.47224(15) 0.3357(3) 0.39178(6) 0.0222(5) Uani d . 1 1 . .
    C C20 0.43358(14) 0.2950(3) 0.34356(5) 0.0192(4) Uani d . 1 1 . .
    H H20A 0.4339 0.4281 0.3299 0.023 Uiso calc R 1 1 . .
    C C21 0.31921(14) 0.2264(4) 0.33240(5) 0.0218(4) Uani d . 1 1 . .
    H H21A 0.3146 0.0843 0.3396 0.026 Uiso calc R 1 1 . .
    H H21B 0.2765 0.3026 0.3493 0.026 Uiso calc R 1 1 . .
    C C22 0.27630(14) 0.2569(4) 0.28508(5) 0.0217(4) Uani d . 1 1 . .
    H H22A 0.2741 0.4007 0.2788 0.026 Uiso calc R 1 1 . .
    H H22B 0.2038 0.2061 0.2785 0.026 Uiso calc R 1 1 . .
    C C23 0.34200(14) 0.1521(3) 0.25602(6) 0.0183(4) Uani d . 1 1 . .
    C C24 0.66861(15) 0.6269(3) 0.45241(6) 0.0240(5) Uani d . 1 1 . .
    C C25 0.7020(2) 0.6407(4) 0.49973(7) 0.0368(6) Uani d . 1 1 . .
    H H25A 0.6668 0.7533 0.5104 0.055 Uiso calc R 1 1 . .
    H H25B 0.7778 0.6598 0.5068 0.055 Uiso calc R 1 1 . .
    H H25C 0.6831 0.5182 0.5129 0.055 Uiso calc R 1 1 . .
    C C26 0.43081(16) 0.2772(4) 0.04793(6) 0.0336(6) Uani d . 1 1 . .
    H H26A 0.5047 0.3078 0.0582 0.050 Uiso calc R 1 1 . .
    H H26B 0.4140 0.2964 0.0171 0.050 Uiso calc R 1 1 . .
    H H26C 0.4171 0.1391 0.0547 0.050 Uiso calc R 1 1 . .
    C C27 0.38219(18) 0.6281(4) 0.05690(6) 0.0342(6) Uani d . 1 1 . .
    H H27A 0.4548 0.6647 0.0684 0.051 Uiso calc R 1 1 . .
    H H27B 0.3349 0.7174 0.0684 0.051 Uiso calc R 1 1 . .
    H H27C 0.3693 0.6391 0.0259 0.051 Uiso calc R 1 1 . .
    C C28 0.34752(16) 0.4625(3) 0.20954(6) 0.0227(5) Uani d . 1 1 . .
    H H28A 0.3000 0.5337 0.1873 0.034 Uiso calc R 1 1 . .
    H H28B 0.4192 0.4731 0.2043 0.034 Uiso calc R 1 1 . .
    H H28C 0.3438 0.5205 0.2372 0.034 Uiso calc R 1 1 . .
    C C29 0.51138(16) -0.0556(4) 0.33404(6) 0.0255(5) Uani d . 1 1 . .
    H H29A 0.5653 -0.0711 0.3595 0.038 Uiso calc R 1 1 . .
    H H29B 0.5296 -0.1362 0.3110 0.038 Uiso calc R 1 1 . .
    H H29C 0.4438 -0.0992 0.3401 0.038 Uiso calc R 1 1 . .
    C C30 0.40528(17) 0.5014(4) 0.40603(6) 0.0296(5) Uani d . 1 1 . .
    H H30A 0.4392 0.5506 0.4339 0.044 Uiso calc R 1 1 . .
    H H30B 0.3360 0.4490 0.4078 0.044 Uiso calc R 1 1 . .
    H H30C 0.3980 0.6101 0.3854 0.044 Uiso calc R 1 1 . .
    C C31 0.46755(16) 0.1551(4) 0.42054(6) 0.0270(5) Uani d . 1 1 . .
    H H31A 0.4845 0.1964 0.4503 0.040 Uiso calc R 1 1 . .
    H H31B 0.5181 0.0554 0.4150 0.040 Uiso calc R 1 1 . .
    H H31C 0.3971 0.0984 0.4146 0.040 Uiso calc R 1 1 . .
    C C32 0.31756(17) -0.0706(3) 0.25724(6) 0.0246(5) Uani d . 1 1 . .
    H H32A 0.3163 -0.1105 0.2865 0.037 Uiso calc R 1 1 . .
    H H32B 0.3716 -0.1460 0.2465 0.037 Uiso calc R 1 1 . .
    H H32C 0.2493 -0.0971 0.2395 0.037 Uiso calc R 1 1 . .
loop_
    _atom_site_aniso_label
    _atom_site_aniso_U_11
    _atom_site_aniso_U_22
    _atom_site_aniso_U_33
    _atom_site_aniso_U_12
    _atom_site_aniso_U_13
    _atom_site_aniso_U_23
    O1 0.0363(8) 0.0157(8) 0.0206(6) 0.0029(7) 0.0019(5) -0.0023(6)
    O2 0.0373(8) 0.0246(9) 0.0164(6) -0.0043(7) -0.0025(5) 0.0014(6)
    O3 0.0515(9) 0.0313(10) 0.0270(7) -0.0149(9) -0.0024(6) 0.0025(8)
    O4 0.0508(9) 0.0236(10) 0.0292(7) -0.0085(8) 0.0001(7) -0.0039(7)
    N1 0.0171(8) 0.0479(14) 0.0367(9) -0.0027(9) 0.0048(7) -0.0081(10)
    C1 0.0309(10) 0.0235(13) 0.0194(9) -0.0020(10) 0.0045(7) -0.0024(9)
    C2 0.0205(9) 0.0193(11) 0.0212(9) 0.0002(9) 0.0024(7) -0.0009(9)
    C3 0.0224(9) 0.0237(12) 0.0180(9) -0.0003(9) 0.0001(7) -0.0030(8)
    C4 0.0265(10) 0.0295(13) 0.0157(8) -0.0002(10) 0.0008(7) 0.0017(9)
    C5 0.0271(10) 0.0305(14) 0.0188(9) -0.0020(10) 0.0033(7) 0.0029(9)
    C6 0.0196(9) 0.0314(14) 0.0185(9) -0.0025(9) 0.0017(7) 0.0008(9)
    C7 0.0203(9) 0.0213(13) 0.0173(8) 0.0031(8) 0.0038(7) -0.0021(8)
    C8 0.0231(9) 0.0150(12) 0.0210(9) 0.0025(9) 0.0043(7) -0.0018(8)
    C9 0.0182(9) 0.0143(11) 0.0183(8) 0.0028(8) 0.0035(7) -0.0014(8)
    C10 0.0199(9) 0.0254(12) 0.0200(9) 0.0040(9) 0.0043(7) -0.0003(9)
    C11 0.0185(8) 0.0236(12) 0.0205(9) 0.0019(9) -0.0003(7) -0.0001(9)
    C12 0.0246(10) 0.0370(15) 0.0241(10) 0.0137(11) 0.0074(8) -0.0003(10)
    C13 0.0234(9) 0.0482(17) 0.0193(9) 0.0122(11) 0.0035(8) -0.0008(10)
    C14 0.0198(9) 0.0177(12) 0.0177(8) 0.0022(8) 0.0036(7) -0.0008(8)
    C15 0.0205(9) 0.0210(12) 0.0163(8) 0.0031(9) 0.0025(7) -0.0002(8)
    C16 0.0205(9) 0.0301(13) 0.0195(9) 0.0031(9) 0.0034(7) 0.0017(9)
    C17 0.0225(9) 0.0295(13) 0.0195(9) -0.0016(10) 0.0006(7) 0.0038(9)
    C18 0.0318(10) 0.0221(13) 0.0135(8) -0.0025(10) -0.0005(7) 0.0010(9)
    C19 0.0280(10) 0.0217(12) 0.0176(9) 0.0017(9) 0.0059(7) -0.0002(8)
    C20 0.0224(9) 0.0182(12) 0.0172(8) 0.0023(9) 0.0041(7) 0.0020(8)
    C21 0.0217(9) 0.0256(12) 0.0194(9) 0.0003(9) 0.0072(7) -0.0019(9)
    C22 0.0193(8) 0.0243(12) 0.0216(9) 0.0035(9) 0.0042(7) -0.0007(9)
    C23 0.0194(9) 0.0168(11) 0.0191(9) 0.0013(8) 0.0044(7) -0.0022(8)
    C24 0.0228(9) 0.0257(13) 0.0228(10) 0.0004(10) 0.0019(7) 0.0003(10)
    C25 0.0522(13) 0.0316(15) 0.0242(10) -0.0048(12) 0.0009(9) -0.0020(10)
    C26 0.0277(10) 0.0529(18) 0.0213(9) 0.0005(12) 0.0069(8) -0.0001(11)
    C27 0.0378(11) 0.0404(16) 0.0229(10) -0.0111(12) 0.0018(9) 0.0070(10)
    C28 0.0300(10) 0.0180(12) 0.0192(9) 0.0017(9) 0.0021(7) -0.0006(9)
    C29 0.0321(10) 0.0210(12) 0.0213(9) 0.0071(10) -0.0005(8) -0.0009(9)
    C30 0.0349(11) 0.0317(15) 0.0215(9) 0.0058(10) 0.0038(8) -0.0042(9)
    C31 0.0317(10) 0.0299(13) 0.0195(9) -0.0041(10) 0.0053(8) 0.0015(9)
    C32 0.0342(11) 0.0181(12) 0.0210(9) -0.0048(10) 0.0033(8) 0.0016(9)
_geom_special_details
;
 All s.u.'s (except the s.u. in the dihedral angle between two l.s. planes)
 are estimated using the full covariance matrix.  The cell s.u.'s are taken
 into account individually in the estimation of s.u.'s in distances, angles
 and torsion angles; correlations between s.u.'s in cell parameters are only
 used when they are defined by crystal symmetry.  An approximate (isotropic)
 treatment of cell s.u.'s is used for estimating s.u.'s involving l.s. planes.
;
loop_
    _geom_bond_atom_site_label_1
    _geom_bond_atom_site_label_2
    _geom_bond_site_symmetry_2
    _geom_bond_distance
    _geom_bond_publ_flag
    O1 C1 . 1.363(2) ?
    O1 C8 . 1.493(3) ?
    O2 C24 . 1.340(3) ?
    O2 C18 . 1.466(2) ?
    O3 C24 . 1.198(3) ?
    O4 C1 . 1.204(3) ?
    N1 C12 . 1.371(3) ?
    N1 C13 . 1.480(3) ?
    N1 H1 . 0.8800 ?
    C1 C2 . 1.502(3) ?
    C2 C3 . 1.533(2) ?
    C2 C7 . 1.539(3) ?
    C2 C11 . 1.547(3) ?
    C3 C4 . 1.537(3) ?
    C3 H3A . 0.9900 ?
    C3 H3B . 0.9900 ?
    C4 C5 . 1.546(3) ?
    C4 H4A . 0.9900 ?
    C4 H4B . 0.9900 ?
    C5 C27 . 1.525(4) ?
    C5 C26 . 1.534(3) ?
    C5 C6 . 1.554(2) ?
    C6 C7 . 1.522(3) ?
    C6 H6A . 0.9900 ?
    C6 H6B . 0.9900 ?
    C7 C8 . 1.546(2) ?
    C7 H7A . 1.0000 ?
    C8 C12 . 1.510(3) ?
    C8 C9 . 1.557(2) ?
    C9 C10 . 1.543(2) ?
    C9 C28 . 1.546(3) ?
    C9 C23 . 1.597(2) ?
    C10 C11 . 1.546(2) ?
    C10 H10A . 0.9900 ?
    C10 H10B . 0.9900 ?
    C11 H11A . 0.9900 ?
    C11 H11B . 0.9900 ?
    C12 C13 . 1.442(3) ?
    C12 H12A . 1.0000 ?
    C13 C14 . 1.516(3) ?
    C13 H13A . 1.0000 ?
    C14 C23 . 1.563(2) ?
    C14 C15 . 1.565(2) ?
    C14 H14A . 1.0000 ?
    C15 C29 . 1.541(3) ?
    C15 C16 . 1.550(3) ?
    C15 C20 . 1.555(3) ?
    C16 C17 . 1.535(2) ?
    C16 H16A . 0.9900 ?
    C16 H16B . 0.9900 ?
    C17 C18 . 1.514(3) ?
    C17 H17A . 0.9900 ?
    C17 H17B . 0.9900 ?
    C18 C19 . 1.534(3) ?
    C18 H18A . 1.0000 ?
    C19 C31 . 1.536(3) ?
    C19 C30 . 1.538(3) ?
    C19 C20 . 1.560(2) ?
    C20 C21 . 1.537(2) ?
    C20 H20A . 1.0000 ?
    C21 C22 . 1.531(2) ?
    C21 H21A . 0.9900 ?
    C21 H21B . 0.9900 ?
    C22 C23 . 1.547(3) ?
    C22 H22A . 0.9900 ?
    C22 H22B . 0.9900 ?
    C23 C32 . 1.538(3) ?
    C24 C25 . 1.502(3) ?
    C25 H25A . 0.9800 ?
    C25 H25B . 0.9800 ?
    C25 H25C . 0.9800 ?
    C26 H26A . 0.9800 ?
    C26 H26B . 0.9800 ?
    C26 H26C . 0.9800 ?
    C27 H27A . 0.9800 ?
    C27 H27B . 0.9800 ?
    C27 H27C . 0.9800 ?
    C28 H28A . 0.9800 ?
    C28 H28B . 0.9800 ?
    C28 H28C . 0.9800 ?
    C29 H29A . 0.9800 ?
    C29 H29B . 0.9800 ?
    C29 H29C . 0.9800 ?
    C30 H30A . 0.9800 ?
    C30 H30B . 0.9800 ?
    C30 H30C . 0.9800 ?
    C31 H31A . 0.9800 ?
    C31 H31B . 0.9800 ?
    C31 H31C . 0.9800 ?
    C32 H32A . 0.9800 ?
    C32 H32B . 0.9800 ?
    C32 H32C . 0.9800 ?
loop_
    _geom_angle_atom_site_label_1
    _geom_angle_atom_site_label_2
    _geom_angle_atom_site_label_3
    _geom_angle_site_symmetry_1
    _geom_angle_site_symmetry_3
    _geom_angle
    _geom_angle_publ_flag
    C1 O1 C8 . . 109.63(16) ?
    C24 O2 C18 . . 118.26(16) ?
    C12 N1 C13 . . 60.61(15) ?
    C12 N1 H1 . . 149.7 ?
    C13 N1 H1 . . 149.7 ?
    O4 C1 O1 . . 121.1(2) ?
    O4 C1 C2 . . 130.24(18) ?
    O1 C1 C2 . . 108.64(18) ?
    C1 C2 C3 . . 115.65(17) ?
    C1 C2 C7 . . 99.01(16) ?
    C3 C2 C7 . . 110.84(15) ?
    C1 C2 C11 . . 106.48(16) ?
    C3 C2 C11 . . 113.10(16) ?
    C7 C2 C11 . . 110.87(16) ?
    C2 C3 C4 . . 110.22(16) ?
    C2 C3 H3A . . 109.6 ?
    C4 C3 H3A . . 109.6 ?
    C2 C3 H3B . . 109.6 ?
    C4 C3 H3B . . 109.6 ?
    H3A C3 H3B . . 108.1 ?
    C3 C4 C5 . . 114.01(17) ?
    C3 C4 H4A . . 108.8 ?
    C5 C4 H4A . . 108.8 ?
    C3 C4 H4B . . 108.8 ?
    C5 C4 H4B . . 108.8 ?
    H4A C4 H4B . . 107.6 ?
    C27 C5 C26 . . 108.38(18) ?
    C27 C5 C4 . . 108.57(18) ?
    C26 C5 C4 . . 111.10(18) ?
    C27 C5 C6 . . 107.80(18) ?
    C26 C5 C6 . . 112.04(17) ?
    C4 C5 C6 . . 108.83(15) ?
    C7 C6 C5 . . 109.49(17) ?
    C7 C6 H6A . . 109.8 ?
    C5 C6 H6A . . 109.8 ?
    C7 C6 H6B . . 109.8 ?
    C5 C6 H6B . . 109.8 ?
    H6A C6 H6B . . 108.2 ?
    C6 C7 C2 . . 114.13(17) ?
    C6 C7 C8 . . 126.37(17) ?
    C2 C7 C8 . . 98.92(15) ?
    C6 C7 H7A . . 105.2 ?
    C2 C7 H7A . . 105.2 ?
    C8 C7 H7A . . 105.2 ?
    O1 C8 C12 . . 103.81(17) ?
    O1 C8 C7 . . 98.61(14) ?
    C12 C8 C7 . . 113.93(15) ?
    O1 C8 C9 . . 108.06(14) ?
    C12 C8 C9 . . 113.95(15) ?
    C7 C8 C9 . . 116.24(17) ?
    C10 C9 C28 . . 107.43(17) ?
    C10 C9 C8 . . 107.23(15) ?
    C28 C9 C8 . . 109.88(15) ?
    C10 C9 C23 . . 111.93(15) ?
    C28 C9 C23 . . 110.24(16) ?
    C8 C9 C23 . . 110.04(16) ?
    C9 C10 C11 . . 112.39(14) ?
    C9 C10 H10A . . 109.1 ?
    C11 C10 H10A . . 109.1 ?
    C9 C10 H10B . . 109.1 ?
    C11 C10 H10B . . 109.1 ?
    H10A C10 H10B . . 107.9 ?
    C10 C11 C2 . . 112.49(16) ?
    C10 C11 H11A . . 109.1 ?
    C2 C11 H11A . . 109.1 ?
    C10 C11 H11B . . 109.1 ?
    C2 C11 H11B . . 109.1 ?
    H11A C11 H11B . . 107.8 ?
    N1 C12 C13 . . 63.43(16) ?
    N1 C12 C8 . . 119.3(2) ?
    C13 C12 C8 . . 121.65(17) ?
    N1 C12 H12A . . 114.4 ?
    C13 C12 H12A . . 114.4 ?
    C8 C12 H12A . . 114.4 ?
    C12 C13 N1 . . 55.96(15) ?
    C12 C13 C14 . . 121.46(17) ?
    N1 C13 C14 . . 115.9(2) ?
    C12 C13 H13A . . 116.5 ?
    N1 C13 H13A . . 116.5 ?
    C14 C13 H13A . . 116.5 ?
    C13 C14 C23 . . 109.54(15) ?
    C13 C14 C15 . . 114.15(16) ?
    C23 C14 C15 . . 117.30(15) ?
    C13 C14 H14A . . 104.8 ?
    C23 C14 H14A . . 104.8 ?
    C15 C14 H14A . . 104.8 ?
    C29 C15 C16 . . 107.99(18) ?
    C29 C15 C20 . . 115.13(16) ?
    C16 C15 C20 . . 107.86(17) ?
    C29 C15 C14 . . 113.26(16) ?
    C16 C15 C14 . . 107.20(15) ?
    C20 C15 C14 . . 105.03(15) ?
    C17 C16 C15 . . 112.80(15) ?
    C17 C16 H16A . . 109.0 ?
    C15 C16 H16A . . 109.0 ?
    C17 C16 H16B . . 109.0 ?
    C15 C16 H16B . . 109.0 ?
    H16A C16 H16B . . 107.8 ?
    C18 C17 C16 . . 109.20(15) ?
    C18 C17 H17A . . 109.8 ?
    C16 C17 H17A . . 109.8 ?
    C18 C17 H17B . . 109.8 ?
    C16 C17 H17B . . 109.8 ?
    H17A C17 H17B . . 108.3 ?
    O2 C18 C17 . . 108.59(15) ?
    O2 C18 C19 . . 108.18(14) ?
    C17 C18 C19 . . 114.38(18) ?
    O2 C18 H18A . . 108.5 ?
    C17 C18 H18A . . 108.5 ?
    C19 C18 H18A . . 108.5 ?
    C18 C19 C31 . . 112.16(16) ?
    C18 C19 C30 . . 107.22(18) ?
    C31 C19 C30 . . 108.08(16) ?
    C18 C19 C20 . . 105.63(14) ?
    C31 C19 C20 . . 114.48(18) ?
    C30 C19 C20 . . 109.00(16) ?
    C21 C20 C15 . . 110.54(16) ?
    C21 C20 C19 . . 113.90(14) ?
    C15 C20 C19 . . 117.30(15) ?
    C21 C20 H20A . . 104.5 ?
    C15 C20 H20A . . 104.5 ?
    C19 C20 H20A . . 104.5 ?
    C22 C21 C20 . . 110.53(15) ?
    C22 C21 H21A . . 109.5 ?
    C20 C21 H21A . . 109.5 ?
    C22 C21 H21B . . 109.5 ?
    C20 C21 H21B . . 109.5 ?
    H21A C21 H21B . . 108.1 ?
    C21 C22 C23 . . 113.23(16) ?
    C21 C22 H22A . . 108.9 ?
    C23 C22 H22A . . 108.9 ?
    C21 C22 H22B . . 108.9 ?
    C23 C22 H22B . . 108.9 ?
    H22A C22 H22B . . 107.7 ?
    C32 C23 C22 . . 106.92(17) ?
    C32 C23 C14 . . 111.44(17) ?
    C22 C23 C14 . . 109.92(15) ?
    C32 C23 C9 . . 112.57(16) ?
    C22 C23 C9 . . 110.26(16) ?
    C14 C23 C9 . . 105.77(14) ?
    O3 C24 O2 . . 123.95(18) ?
    O3 C24 C25 . . 124.6(2) ?
    O2 C24 C25 . . 111.48(19) ?
    C24 C25 H25A . . 109.5 ?
    C24 C25 H25B . . 109.5 ?
    H25A C25 H25B . . 109.5 ?
    C24 C25 H25C . . 109.5 ?
    H25A C25 H25C . . 109.5 ?
    H25B C25 H25C . . 109.5 ?
    C5 C26 H26A . . 109.5 ?
    C5 C26 H26B . . 109.5 ?
    H26A C26 H26B . . 109.5 ?
    C5 C26 H26C . . 109.5 ?
    H26A C26 H26C . . 109.5 ?
    H26B C26 H26C . . 109.5 ?
    C5 C27 H27A . . 109.5 ?
    C5 C27 H27B . . 109.5 ?
    H27A C27 H27B . . 109.5 ?
    C5 C27 H27C . . 109.5 ?
    H27A C27 H27C . . 109.5 ?
    H27B C27 H27C . . 109.5 ?
    C9 C28 H28A . . 109.5 ?
    C9 C28 H28B . . 109.5 ?
    H28A C28 H28B . . 109.5 ?
    C9 C28 H28C . . 109.5 ?
    H28A C28 H28C . . 109.5 ?
    H28B C28 H28C . . 109.5 ?
    C15 C29 H29A . . 109.5 ?
    C15 C29 H29B . . 109.5 ?
    H29A C29 H29B . . 109.5 ?
    C15 C29 H29C . . 109.5 ?
    H29A C29 H29C . . 109.5 ?
    H29B C29 H29C . . 109.5 ?
    C19 C30 H30A . . 109.5 ?
    C19 C30 H30B . . 109.5 ?
    H30A C30 H30B . . 109.5 ?
    C19 C30 H30C . . 109.5 ?
    H30A C30 H30C . . 109.5 ?
    H30B C30 H30C . . 109.5 ?
    C19 C31 H31A . . 109.5 ?
    C19 C31 H31B . . 109.5 ?
    H31A C31 H31B . . 109.5 ?
    C19 C31 H31C . . 109.5 ?
    H31A C31 H31C . . 109.5 ?
    H31B C31 H31C . . 109.5 ?
    C23 C32 H32A . . 109.5 ?
    C23 C32 H32B . . 109.5 ?
    H32A C32 H32B . . 109.5 ?
    C23 C32 H32C . . 109.5 ?
    H32A C32 H32C . . 109.5 ?
    H32B C32 H32C . . 109.5 ?
loop_
    _geom_torsion_atom_site_label_1
    _geom_torsion_atom_site_label_2
    _geom_torsion_atom_site_label_3
    _geom_torsion_atom_site_label_4
    _geom_torsion_site_symmetry_1
    _geom_torsion_site_symmetry_2
    _geom_torsion_site_symmetry_3
    _geom_torsion_site_symmetry_4
    _geom_torsion
    _geom_torsion_publ_flag
    C8 O1 C1 O4 . . . . -178.70(18) ?
    C8 O1 C1 C2 . . . . 0.5(2) ?
    O4 C1 C2 C3 . . . . -33.0(3) ?
    O1 C1 C2 C3 . . . . 147.89(16) ?
    O4 C1 C2 C7 . . . . -151.4(2) ?
    O1 C1 C2 C7 . . . . 29.49(19) ?
    O4 C1 C2 C11 . . . . 93.6(2) ?
    O1 C1 C2 C11 . . . . -85.54(19) ?
    C1 C2 C3 C4 . . . . -163.28(17) ?
    C7 C2 C3 C4 . . . . -51.7(2) ?
    C11 C2 C3 C4 . . . . 73.6(2) ?
    C2 C3 C4 C5 . . . . 55.2(2) ?
    C3 C4 C5 C27 . . . . -174.19(16) ?
    C3 C4 C5 C26 . . . . 66.7(2) ?
    C3 C4 C5 C6 . . . . -57.1(2) ?
    C27 C5 C6 C7 . . . . 173.35(17) ?
    C26 C5 C6 C7 . . . . -67.5(2) ?
    C4 C5 C6 C7 . . . . 55.8(2) ?
    C5 C6 C7 C2 . . . . -57.1(2) ?
    C5 C6 C7 C8 . . . . -179.84(18) ?
    C1 C2 C7 C6 . . . . 177.12(15) ?
    C3 C2 C7 C6 . . . . 55.2(2) ?
    C11 C2 C7 C6 . . . . -71.3(2) ?
    C1 C2 C7 C8 . . . . -46.17(17) ?
    C3 C2 C7 C8 . . . . -168.12(18) ?
    C11 C2 C7 C8 . . . . 65.4(2) ?
    C1 O1 C8 C12 . . . . -147.48(15) ?
    C1 O1 C8 C7 . . . . -30.11(18) ?
    C1 O1 C8 C9 . . . . 91.20(17) ?
    C6 C7 C8 O1 . . . . 175.33(17) ?
    C2 C7 C8 O1 . . . . 46.32(17) ?
    C6 C7 C8 C12 . . . . -75.3(3) ?
    C2 C7 C8 C12 . . . . 155.67(19) ?
    C6 C7 C8 C9 . . . . 60.2(2) ?
    C2 C7 C8 C9 . . . . -68.8(2) ?
    O1 C8 C9 C10 . . . . -48.83(19) ?
    C12 C8 C9 C10 . . . . -163.63(19) ?
    C7 C8 C9 C10 . . . . 60.8(2) ?
    O1 C8 C9 C28 . . . . -165.30(14) ?
    C12 C8 C9 C28 . . . . 79.9(2) ?
    C7 C8 C9 C28 . . . . -55.6(2) ?
    O1 C8 C9 C23 . . . . 73.13(18) ?
    C12 C8 C9 C23 . . . . -41.7(2) ?
    C7 C8 C9 C23 . . . . -177.21(16) ?
    C28 C9 C10 C11 . . . . 72.3(2) ?
    C8 C9 C10 C11 . . . . -45.8(2) ?
    C23 C9 C10 C11 . . . . -166.56(18) ?
    C9 C10 C11 C2 . . . . 49.1(3) ?
    C1 C2 C11 C10 . . . . 45.1(2) ?
    C3 C2 C11 C10 . . . . 173.17(18) ?
    C7 C2 C11 C10 . . . . -61.6(2) ?
    C13 N1 C12 C8 . . . . 113.1(2) ?
    O1 C8 C12 N1 . . . . 179.68(16) ?
    C7 C8 C12 N1 . . . . 73.5(2) ?
    C9 C8 C12 N1 . . . . -63.0(2) ?
    O1 C8 C12 C13 . . . . -105.2(2) ?
    C7 C8 C12 C13 . . . . 148.7(2) ?
    C9 C8 C12 C13 . . . . 12.1(3) ?
    C8 C12 C13 N1 . . . . -109.5(3) ?
    N1 C12 C13 C14 . . . . 101.7(3) ?
    C8 C12 C13 C14 . . . . -7.8(4) ?
    C12 N1 C13 C14 . . . . -111.9(2) ?
    C12 C13 C14 C23 . . . . 33.2(3) ?
    N1 C13 C14 C23 . . . . 97.6(2) ?
    C12 C13 C14 C15 . . . . 167.0(2) ?
    N1 C13 C14 C15 . . . . -128.61(18) ?
    C13 C14 C15 C29 . . . . -58.5(2) ?
    C23 C14 C15 C29 . . . . 71.6(2) ?
    C13 C14 C15 C16 . . . . 60.5(2) ?
    C23 C14 C15 C16 . . . . -169.39(18) ?
    C13 C14 C15 C20 . . . . 175.07(19) ?
    C23 C14 C15 C20 . . . . -54.8(2) ?
    C29 C15 C16 C17 . . . . -72.5(2) ?
    C20 C15 C16 C17 . . . . 52.5(2) ?
    C14 C15 C16 C17 . . . . 165.10(18) ?
    C15 C16 C17 C18 . . . . -57.9(3) ?
    C24 O2 C18 C17 . . . . 106.1(2) ?
    C24 O2 C18 C19 . . . . -129.18(19) ?
    C16 C17 C18 O2 . . . . -177.98(17) ?
    C16 C17 C18 C19 . . . . 61.1(2) ?
    O2 C18 C19 C31 . . . . -52.2(2) ?
    C17 C18 C19 C31 . . . . 69.0(2) ?
    O2 C18 C19 C30 . . . . 66.3(2) ?
    C17 C18 C19 C30 . . . . -172.55(16) ?
    O2 C18 C19 C20 . . . . -177.56(17) ?
    C17 C18 C19 C20 . . . . -56.4(2) ?
    C29 C15 C20 C21 . . . . -64.4(2) ?
    C16 C15 C20 C21 . . . . 175.02(16) ?
    C14 C15 C20 C21 . . . . 60.9(2) ?
    C29 C15 C20 C19 . . . . 68.5(2) ?
    C16 C15 C20 C19 . . . . -52.1(2) ?
    C14 C15 C20 C19 . . . . -166.21(17) ?
    C18 C19 C20 C21 . . . . -175.71(18) ?
    C31 C19 C20 C21 . . . . 60.4(2) ?
    C30 C19 C20 C21 . . . . -60.8(2) ?
    C18 C19 C20 C15 . . . . 53.0(2) ?
    C31 C19 C20 C15 . . . . -71.0(2) ?
    C30 C19 C20 C15 . . . . 167.88(18) ?
    C15 C20 C21 C22 . . . . -64.6(2) ?
    C19 C20 C21 C22 . . . . 160.85(18) ?
    C20 C21 C22 C23 . . . . 56.1(2) ?
    C21 C22 C23 C32 . . . . 74.7(2) ?
    C21 C22 C23 C14 . . . . -46.4(2) ?
    C21 C22 C23 C9 . . . . -162.63(17) ?
    C13 C14 C23 C32 . . . . 62.1(2) ?
    C15 C14 C23 C32 . . . . -70.1(2) ?
    C13 C14 C23 C22 . . . . -179.53(19) ?
    C15 C14 C23 C22 . . . . 48.3(2) ?
    C13 C14 C23 C9 . . . . -60.5(2) ?
    C15 C14 C23 C9 . . . . 167.27(17) ?
    C10 C9 C23 C32 . . . . 63.8(2) ?
    C28 C9 C23 C32 . . . . -176.72(16) ?
    C8 C9 C23 C32 . . . . -55.4(2) ?
    C10 C9 C23 C22 . . . . -55.5(2) ?
    C28 C9 C23 C22 . . . . 64.0(2) ?
    C8 C9 C23 C22 . . . . -174.65(16) ?
    C10 C9 C23 C14 . . . . -174.31(17) ?
    C28 C9 C23 C14 . . . . -54.80(19) ?
    C8 C9 C23 C14 . . . . 66.6(2) ?
    C18 O2 C24 O3 . . . . -3.3(3) ?
    C18 O2 C24 C25 . . . . 176.38(17) ?
