# Supplementary material for: Absolute configuration of 3β-acet­oxy­olean-11,12-aziridin-28,13-β-olide
Source: Acta Crystallogr Sect E Struct Rep Online. 2011 Apr 29;67(Pt 5):o1220. doi: 10.1107/S1600536811014875 (PMC3089217; doi:10.1107/S1600536811014875)
Supplement: Supplementary file 2 [file e-67-o1220-Isup2.hkl]

#
# h,k,l, Fc-squared, Fo-squared, sigma(Fo-squared) and status flag
#
data_I
_shelx_title ' dcmcp6m in C2 (100K)'
_shelx_refln_list_code          4
_shelx_F_calc_maximum      178.99
_exptl_crystal_F_000      1120.00
_reflns_d_resolution_high  0.8692
 
loop_
 _symmetry_equiv_pos_as_xyz
 'x, y, z'
 '-x, y, -z'
 'x+1/2, y+1/2, z'
 '-x+1/2, y+1/2, -z'
 
_cell_length_a    13.0197
_cell_length_b     6.7460
_cell_length_c    32.0674
_cell_angle_alpha  90.000
_cell_angle_beta  100.645
_cell_angle_gamma  90.000
 
_shelx_F_squared_multiplier     1.000
 
loop_
 _refln_index_h
 _refln_index_k
 _refln_index_l
 _refln_F_squared_calc
 _refln_F_squared_meas
 _refln_F_squared_sigma
 _refln_observed_status
   5  -7   0      569.86      593.18      9.87 o
   4  -6   0      590.42      555.67      7.54 o
   6  -6   0      335.06      302.97      4.14 o
   8  -6   0      170.92      191.86      3.64 o
   3  -5   0      615.84      599.04     10.52 o
   5  -5   0      938.83      926.94     15.85 o
   7  -5   0      387.69      426.88      5.22 o
   9  -5   0      254.71      230.88      4.19 o
  11  -5   0      420.17      409.60      6.13 o
   0  -4   0     7705.26     8068.49    231.22 o
   2  -4   0      676.33      755.85     12.72 o
   4  -4   0      636.75      689.25     11.85 o
   6  -4   0      274.69      263.84      5.90 o
   8  -4   0     2069.95     2012.51     23.83 o
  10  -4   0       89.28       93.22      2.80 o
  12  -4   0       20.92       17.74      1.71 o
   1  -3   0      709.95      854.77     21.39 o
   3  -3   0      346.08      356.02     31.60 o
   5  -3   0     2153.30     2270.86     31.69 o
   7  -3   0     2789.52     2720.08     48.54 o
  11  -3   0      107.59       85.96      2.18 o
  13  -3   0       20.10       22.16      1.86 o
   0  -2   0    15275.79    16160.95    508.59 o
   2  -2   0     3456.86     3598.00    117.74 o
   4  -2   0      781.32      825.32    101.70 o
   6  -2   0     1409.64     1404.38     25.83 o
   8  -2   0     3587.78     3687.08    112.42 o
  10  -2   0       41.70       46.84      3.20 o
  12  -2   0      302.96      306.32      3.94 o
  14  -2   0       29.76       48.61      1.45 o
   3  -1   0    14304.13    14074.99    452.27 o
   5  -1   0     9675.39     9824.84    218.90 o
   7  -1   0      973.65     1048.48     25.10 o
   9  -1   0      271.62      278.15     11.73 o
  11  -1   0      849.30      883.53     11.05 o
  13  -1   0       26.13       22.66      1.17 o
   2   0   0     6981.41     6779.02    216.23 o
   4   0   0     1111.52      996.57     32.87 o
   6   0   0     7796.50     8276.91    210.70 o
   8   0   0      207.82      224.36      9.91 o
  10   0   0        3.59        2.03      1.79 o
  12   0   0      140.68      140.99      3.98 o
  14   0   0      379.53      404.14      5.91 o
   3   1   0    14297.80    14125.99    446.04 o
   5   1   0     9678.86     9850.55    313.96 o
  11   1   0      847.62      817.11     23.68 o
  13   1   0       26.12       22.86      2.92 o
   0   2   0    15211.87    15720.59    507.28 o
   2   2   0     3445.41     3580.11    113.70 o
  12   2   0      304.43      306.29     10.41 o
  14   2   0       29.52       45.38      3.16 o
   1   3   0      711.67      814.65     22.98 o
   2   4   0      672.77      766.23     28.04 o
  -5  -7   1      126.49      114.78      3.21 o
   5  -7   1      142.55      140.71      3.43 o
  -8  -6   1      114.87      117.48      2.71 o
  -6  -6   1        1.19        2.66      0.83 o
  -4  -6   1      667.88      692.27      9.91 o
   4  -6   1      457.02      468.78      6.59 o
   6  -6   1      277.41      309.81      3.95 o
   8  -6   1      254.15      262.13      4.46 o
 -11  -5   1      705.06      723.82      9.82 o
  -9  -5   1      416.66      357.42      4.78 o
  -7  -5   1      283.18      270.61      3.83 o
  -5  -5   1      629.28      626.69     10.05 o
  -3  -5   1     1191.62     1378.27     25.26 o
   1  -5   1        5.49        2.63      1.75 o
   3  -5   1      361.17      365.59      7.06 o
   5  -5   1      810.52      773.31     10.96 o
   7  -5   1      345.05      387.38      4.88 o
   9  -5   1      265.51      276.27      4.00 o
  11  -5   1       33.70       33.83      1.66 o
 -12  -4   1      154.81      166.86      4.48 o
 -10  -4   1       33.40       27.05      2.41 o
  -8  -4   1      841.20      890.94     11.65 o
  -6  -4   1       26.67       22.13      5.09 o
  -4  -4   1     2126.89     2248.72     31.45 o
  -2  -4   1     4977.39     4974.03     66.61 o
   0  -4   1      624.40      659.70     22.06 o
   2  -4   1      201.91      187.75      6.90 o
   4  -4   1     3052.28     3204.80     48.41 o
   6  -4   1     1270.98     1283.61     24.39 o
   8  -4   1     2281.66     2279.75     26.73 o
  10  -4   1      801.61      781.02     11.30 o
  12  -4   1       35.71       34.88      2.10 o
 -13  -3   1      167.42      219.66      5.35 o
 -11  -3   1       30.54       26.76      1.40 o
  -7  -3   1     2112.79     2111.39     38.23 o
  -5  -3   1     1373.52     1382.01     19.86 o
  -3  -3   1      895.55     1026.59     24.05 o
  -1  -3   1     7581.81     8359.78    146.88 o
   1  -3   1     3350.08     3450.98     94.09 o
   3  -3   1     2114.40     2259.43     50.06 o
   5  -3   1      616.27      675.55     10.60 o
   7  -3   1      520.11      581.73     10.61 o
   9  -3   1     1292.06     1207.06     30.32 o
  11  -3   1       28.73       38.01      1.60 o
  13  -3   1      104.58      131.00      3.85 o
 -14  -2   1      100.53      103.45      2.14 o
 -12  -2   1       95.25       96.18      2.99 o
 -10  -2   1       91.14       87.51      4.47 o
  -8  -2   1      176.10      160.97      6.80 o
  -6  -2   1     1433.05     1344.40     37.33 o
  -4  -2   1     5498.81     5292.30    115.54 o
  -2  -2   1     5987.39     5895.77    190.86 o
   0  -2   1      440.43      399.26     23.01 o
   2  -2   1     3199.09     3293.82    105.72 o
   4  -2   1      930.75      951.99     28.66 o
   6  -2   1     2569.03     2669.38     47.54 o
   8  -2   1      561.32      562.12     18.92 o
  10  -2   1      738.51      771.68     11.69 o
  12  -2   1      332.78      301.82      4.44 o
  14  -2   1      323.52      339.74      4.66 o
 -13  -1   1       19.33       19.84      1.13 o
 -11  -1   1      302.88      302.04      4.56 o
  -9  -1   1      438.49      441.74     16.78 o
  -7  -1   1     1323.68     1361.81     45.00 o
  -5  -1   1      184.83      187.80     17.19 o
  -3  -1   1      319.37      346.59      8.45 o
   1  -1   1    13451.19    13364.61    425.37 o
   3  -1   1     8505.52     8224.50    183.25 o
   5  -1   1     1155.33     1201.70     27.59 o
   7  -1   1      625.06      634.51     16.15 o
   9  -1   1      372.76      379.75     14.85 o
  11  -1   1       88.18      111.30      2.27 o
  13  -1   1       36.26       36.26      1.23 o
 -14   0   1        0.67        0.86      0.74 o
 -12   0   1       12.21       11.85      1.42 o
 -10   0   1      190.90      203.36     10.20 o
  -8   0   1        1.80        5.57      1.64 o
  -6   0   1      790.02      827.91     30.21 o
  -4   0   1      425.12      349.80     12.59 o
   2   0   1      139.11      116.11      4.42 o
   4   0   1       22.80       15.83      1.10 o
   6   0   1     2833.02     2757.70     61.13 o
   8   0   1     2065.06     2176.40     56.56 o
  10   0   1      174.00      170.84      9.05 o
  12   0   1       53.48       50.83      2.43 o
  14   0   1        4.35        5.06      0.79 o
 -13   1   1       19.49       20.39      2.79 o
  -5   1   1      180.43      179.35      7.45 o
  -3   1   1      325.91      358.25     12.03 o
   3   1   1     8479.88     8313.68    262.31 o
   5   1   1     1167.23     1213.28     39.46 o
  11   1   1       87.31      110.15      5.64 o
  13   1   1       36.17       41.31      3.56 o
 -12   2   1       93.93      107.09      5.28 o
  -4   2   1     5495.68     5334.12    168.71 o
  -2   2   1     5995.84     5633.79    184.67 o
   0   2   1      440.74      389.75     17.71 o
   2   2   1     3204.48     3198.18    102.69 o
  12   2   1      328.99      299.90     10.32 o
  14   2   1      321.97      320.68     10.22 o
  -1   3   1     7590.02     8140.07    185.51 o
   1   3   1     3330.32     3515.67    111.68 o
  -2   4   1     4988.15     4760.60    157.70 o
   2   4   1      202.27      164.53      9.09 o
  -5  -7   2      125.21      132.24      3.26 o
   5  -7   2       30.97       32.67      1.71 o
  -8  -6   2      477.44      469.69      6.88 o
  -6  -6   2      148.94      150.79      2.84 o
  -4  -6   2      571.56      573.95      8.45 o
   4  -6   2       90.34       95.63      2.13 o
   6  -6   2      100.94       92.10      2.05 o
   8  -6   2       57.67       75.41      2.13 o
 -11  -5   2       83.05       79.15      2.22 o
  -9  -5   2      144.58      133.33      3.18 o
  -7  -5   2      600.93      526.11      5.73 o
  -5  -5   2      375.22      403.36     12.61 o
  -3  -5   2     4510.14     4242.69     73.72 o
   1  -5   2      529.66      558.78     20.15 o
   3  -5   2      424.67      392.54      7.47 o
   5  -5   2      347.71      325.47      5.21 o
   7  -5   2      300.61      306.13      4.14 o
   9  -5   2       42.39       53.36      2.02 o
  11  -5   2      300.83      280.44      9.28 o
 -12  -4   2      474.81      501.65      9.67 o
 -10  -4   2      203.57      202.92      5.69 o
  -8  -4   2      289.61      260.13      4.60 o
  -6  -4   2        8.08       15.35      3.21 o
  -4  -4   2       88.11       77.67      5.04 o
  -2  -4   2     3861.00     3926.43     58.49 o
   0  -4   2     1825.43     1945.38     58.55 o
   2  -4   2     2382.11     2463.57     33.78 o
   4  -4   2      234.29      254.96      8.93 o
   6  -4   2      933.03      910.45     15.60 o
   8  -4   2     1171.48     1141.59     11.84 o
  10  -4   2       98.22       96.41      2.86 o
  12  -4   2       43.11       50.73      2.39 o
 -13  -3   2      137.32      178.20      4.69 o
 -11  -3   2        5.05        3.14      0.80 o
  -7  -3   2      115.59      107.59      3.77 o
  -5  -3   2      104.73      109.50      2.79 o
  -3  -3   2     4726.60     5297.58    113.37 o
  -1  -3   2     3250.40     3818.83     81.53 o
   1  -3   2     1431.72     1638.29     36.06 o
   3  -3   2      336.39      370.53     10.25 o
   5  -3   2      993.56      993.61     14.85 o
   7  -3   2      586.83      607.06     11.02 o
   9  -3   2      320.87      310.35      9.61 o
  11  -3   2      144.96      121.68      2.58 o
  13  -3   2      636.23      675.73     12.07 o
 -14  -2   2        1.73        0.53      0.69 o
 -12  -2   2      483.89      534.20      5.46 o
 -10  -2   2      152.56      135.14      5.98 o
  -8  -2   2     1213.34     1359.52     42.82 o
  -6  -2   2     4372.30     4523.58     99.75 o
  -4  -2   2      101.14      157.75      9.36 o
  -2  -2   2     3072.93     3030.67     99.05 o
   0  -2   2      707.69      804.92     18.79 o
   2  -2   2     5783.09     6215.96    197.41 o
   4  -2   2      644.74      586.95     14.41 o
   6  -2   2      461.90      604.39     12.12 o
   8  -2   2      284.27      262.73      9.93 o
  10  -2   2      216.04      157.03      5.22 o
  12  -2   2       55.25       49.56      1.38 o
  14  -2   2       66.72       70.97      1.64 o
 -13  -1   2       25.22       21.63      1.23 o
 -11  -1   2      244.99      240.91      4.52 o
  -9  -1   2      248.69      251.49     10.97 o
  -7  -1   2     4963.02     5266.07    116.30 o
  -5  -1   2     4249.53     4393.07    144.20 o
  -3  -1   2     8313.06     8323.93    184.21 o
   1  -1   2    15605.47    15289.64    486.29 o
   3  -1   2     3360.59     3249.30     72.22 o
   5  -1   2     6657.97     7307.41    163.47 o
   7  -1   2     3260.49     3450.19     77.69 o
   9  -1   2      350.90      386.79     15.08 o
  11  -1   2       99.08      122.74      2.39 o
  13  -1   2      300.77      297.33      3.54 o
 -14   0   2       32.09       44.59      1.72 o
 -12   0   2       20.37       26.76      2.39 o
 -10   0   2       78.12       90.81      6.48 o
  -8   0   2       25.92       13.84      3.46 o
  -6   0   2     3300.50     3355.12    107.73 o
  -4   0   2     1389.83     1390.86     45.10 o
   2   0   2     3917.28     3982.93     88.56 o
   4   0   2     2120.92     2339.34     51.48 o
   6   0   2    32038.31    36195.66   1149.18 o
   8   0   2     2368.23     2292.90     59.56 o
  10   0   2       97.91       92.01      6.41 o
  12   0   2        6.54       11.62      1.42 o
  14   0   2        7.66        5.25      0.77 o
 -13   1   2       25.17       27.84      3.05 o
  -9   1   2      244.83      248.06     10.75 o
  -5   1   2     4229.24     4281.84    138.56 o
  -3   1   2     8345.89     8384.12    266.69 o
   3   1   2     3364.14     3228.23    102.27 o
   7   1   2     3239.28     3535.34    106.49 o
  11   1   2       98.68      126.59      6.07 o
  13   1   2      302.02      288.15     10.19 o
  -4   2   2      101.37      151.03      6.29 o
  -2   2   2     3076.47     2971.14     96.04 o
   0   2   2      715.69      778.27     26.59 o
   2   2   2     5756.87     5875.00    191.22 o
  12   2   2       56.26       43.72      3.59 o
  14   2   2       66.60       69.69      3.77 o
  -1   3   2     3245.69     3779.06     85.65 o
   1   3   2     1415.72     1574.84     53.49 o
  11   3   2      145.76      119.38      5.60 o
   2   4   2     2389.27     2413.72     81.07 o
  -5  -7   3      254.02      276.30      6.29 o
   5  -7   3       70.34       81.18      2.51 o
  -8  -6   3       46.17       45.96      1.72 o
  -6  -6   3      262.01      264.19      4.08 o
  -4  -6   3      806.79      755.14      9.11 o
   4  -6   3      885.44      811.24      8.86 o
   6  -6   3      495.44      455.27      5.88 o
   8  -6   3       92.23       76.03      2.11 o
 -11  -5   3       66.72       56.32      1.80 o
  -9  -5   3       82.30       84.59      2.42 o
  -7  -5   3      694.10      663.73      6.87 o
  -5  -5   3     1244.12     1249.67     26.36 o
  -3  -5   3     2019.40     2268.00     40.35 o
  -1  -5   3      460.35      425.98     10.60 o
   1  -5   3      799.52      745.11     14.72 o
   3  -5   3      596.16      582.17      9.16 o
   5  -5   3     1396.14     1331.28     17.64 o
   7  -5   3        2.04        3.16      0.67 o
   9  -5   3      515.58      501.19      6.70 o
 -12  -4   3      170.08      167.35      4.53 o
 -10  -4   3      610.84      624.55     12.79 o
  -8  -4   3      508.69      502.36      7.34 o
  -6  -4   3     1029.50     1023.41     19.81 o
  -4  -4   3     1194.72     1346.38     21.85 o
  -2  -4   3     1740.78     1897.91     29.02 o
   0  -4   3      606.38      614.54     15.48 o
   2  -4   3      455.23      451.01      7.46 o
   4  -4   3      145.29      193.95      4.51 o
   6  -4   3      320.93      285.70      6.29 o
   8  -4   3      122.11      108.35      2.25 o
  10  -4   3      601.37      612.77      9.29 o
  12  -4   3      265.28      307.01      6.50 o
 -13  -3   3       77.14       64.12      2.73 o
 -11  -3   3      331.82      299.26      4.74 o
  -7  -3   3     1087.99     1128.79     21.50 o
  -5  -3   3      502.82      607.31     10.79 o
  -3  -3   3     2369.35     2543.63     55.56 o
  -1  -3   3     6209.63     6550.61    139.10 o
   1  -3   3     1178.50     1180.98     26.76 o
   3  -3   3     2153.92     2211.07     49.04 o
   5  -3   3     2132.91     2240.56     31.31 o
   7  -3   3        3.81        4.67      0.98 o
   9  -3   3      376.00      367.10      6.09 o
  11  -3   3      816.43      829.24     10.36 o
  13  -3   3       71.09       73.59      2.77 o
 -14  -2   3      144.94      163.96      3.40 o
 -12  -2   3      212.77      194.29      2.61 o
 -10  -2   3      449.01      458.71     15.73 o
  -8  -2   3      287.18      313.41     11.45 o
  -6  -2   3      182.62      268.02     31.67 o
  -4  -2   3     4728.70     4809.27    105.23 o
  -2  -2   3     2388.69     2666.32     85.35 o
   0  -2   3     4048.96     4457.01    101.78 o
   2  -2   3       49.37       89.41      5.11 o
   4  -2   3     2238.89     2419.88     53.04 o
   6  -2   3      858.23      837.43     12.95 o
   8  -2   3      723.30      774.73     25.29 o
  10  -2   3       85.91       87.04      1.80 o
  12  -2   3      137.01      154.15      2.44 o
 -13  -1   3       66.86       56.89      2.00 o
 -11  -1   3      684.83      626.60      9.13 o
  -9  -1   3      704.20      657.20     23.29 o
  -7  -1   3      518.56      519.65     13.59 o
  -5  -1   3       61.34       73.52      4.33 o
  -3  -1   3     4888.52     4638.28    104.15 o
  -1  -1   3      808.55      790.09     25.32 o
   1  -1   3     6111.55     5967.62    193.86 o
   3  -1   3      948.34      941.73     21.75 o
   5  -1   3     7389.02     7984.83    178.86 o
   7  -1   3      129.01      142.43      5.20 o
   9  -1   3      246.20      214.45      9.75 o
  11  -1   3      171.18      189.55      3.08 o
  13  -1   3      106.45       76.04      2.91 o
 -14   0   3      913.37      994.85     12.58 o
 -12   0   3        0.80        0.81      1.04 o
 -10   0   3      504.26      471.78     18.58 o
  -8   0   3      693.89      671.11     17.20 o
  -6   0   3      504.62      443.77     16.72 o
   0   0   3     4206.36     3348.97     73.58 o
   2   0   3     5706.95     5032.03    111.31 o
   6   0   3     6238.98     6582.86    144.90 o
   8   0   3      262.02      304.11      8.74 o
  10   0   3      736.14      800.18     28.64 o
  12   0   3      136.42      116.82      3.57 o
  14   0   3        2.71        0.85      0.58 o
 -13   1   3       67.23       51.65      3.94 o
  -7   1   3      517.05      514.83     19.36 o
  -5   1   3       61.29       58.05      3.63 o
  -3   1   3     4884.75     4822.75    151.88 o
  -1   1   3      799.69      770.07     25.24 o
   3   1   3      943.06      984.62     30.66 o
   7   1   3      127.31      148.20      7.00 o
  11   1   3      170.04      195.14      7.82 o
  13   1   3      105.17       84.68      4.77 o
  -4   2   3     4702.79     5149.96    157.02 o
  -2   2   3     2381.85     2658.57     84.60 o
   0   2   3     4067.28     4247.20    142.61 o
  12   2   3      138.34      156.42      6.72 o
  -3   3   3     2372.22     2525.49     81.30 o
  -1   3   3     6196.14     6460.86    207.69 o
   1   3   3     1185.23     1151.46     39.71 o
  11   3   3      819.99      820.34     22.40 o
  13   3   3       71.43       79.08      3.92 o
   0   4   3      606.52      614.81     22.87 o
   2   4   3      458.05      486.08     19.01 o
  -5  -7   4       33.08       45.47      1.88 o
   3  -7   4        8.86       15.36      2.06 o
   5  -7   4      497.17      469.83      8.14 o
  -8  -6   4      131.29      114.93      2.40 o
  -6  -6   4      235.16      212.19      3.50 o
  -4  -6   4      907.25      906.40     10.65 o
   2  -6   4      473.62      488.96      9.23 o
   4  -6   4      452.32      426.74      5.29 o
   6  -6   4      107.44       81.81      2.24 o
   8  -6   4       17.89       20.22      1.28 o
 -11  -5   4       12.54       11.41      1.44 o
  -9  -5   4      443.40      395.29      5.84 o
  -7  -5   4      164.95      142.55      3.23 o
  -5  -5   4      706.18      715.58     14.25 o
  -3  -5   4      445.31      557.31     11.31 o
  -1  -5   4      826.49      787.02     18.99 o
   1  -5   4     1353.47     1356.56     25.88 o
   3  -5   4     1177.61     1139.76     16.38 o
   5  -5   4      345.30      352.32      5.57 o
   7  -5   4      113.63      118.03      2.32 o
   9  -5   4      182.69      166.55      3.34 o
 -12  -4   4       54.84       63.44      5.25 o
 -10  -4   4      276.13      266.45      6.73 o
  -8  -4   4     1263.54     1135.85     14.23 o
  -6  -4   4     4748.31     4897.10     85.37 o
  -4  -4   4     1188.52     1137.64     18.76 o
  -2  -4   4      233.46      215.63      4.94 o
   0  -4   4      263.54      267.73      5.24 o
   2  -4   4      471.27      456.16      7.41 o
   4  -4   4       91.37       93.39      2.86 o
   6  -4   4       87.25       75.99      2.46 o
   8  -4   4     1055.77     1090.78     12.73 o
  10  -4   4       41.87       45.02      2.84 o
  12  -4   4      149.61      151.94      4.00 o
 -13  -3   4       29.94       28.52      1.98 o
 -11  -3   4      433.50      484.89      6.79 o
  -7  -3   4      738.16      748.75     15.02 o
  -5  -3   4     2096.73     1987.39     31.41 o
  -3  -3   4     1665.59     1797.17     40.09 o
  -1  -3   4     4307.07     4648.35     79.59 o
   1  -3   4     1678.18     1892.39     42.15 o
   3  -3   4      305.56      319.47     12.30 o
   5  -3   4      603.35      661.79     10.56 o
   7  -3   4      621.07      652.58     11.74 o
   9  -3   4      228.00      207.40      3.29 o
  11  -3   4       23.45       27.02      1.48 o
  13  -3   4      223.95      233.77      5.26 o
 -14  -2   4      144.30      180.69      3.65 o
 -12  -2   4       73.23       79.13      1.91 o
 -10  -2   4     1828.57     1883.62     58.40 o
  -8  -2   4      921.63      951.98     30.63 o
  -6  -2   4    10954.25    11045.77    246.59 o
  -4  -2   4     2132.91     1906.34     63.96 o
  -2  -2   4     2362.63     2698.54     86.84 o
   0  -2   4     8983.42     9753.31    220.38 o
   2  -2   4     6844.96     7395.11    242.84 o
   4  -2   4      465.36      570.78     41.74 o
   6  -2   4     1020.19     1076.44     16.30 o
   8  -2   4      206.99      201.80      8.06 o
  10  -2   4      862.81      871.63      8.89 o
  12  -2   4      111.34      115.51      2.02 o
 -13  -1   4      536.76      536.71      6.82 o
 -11  -1   4      631.76      569.84      9.39 o
  -9  -1   4      864.93      888.22     30.21 o
  -7  -1   4      731.68      676.76     16.94 o
  -5  -1   4     6978.32     7131.89    240.19 o
  -3  -1   4     6487.00     6296.84    153.25 o
   1  -1   4      906.70     1032.02     33.82 o
   3  -1   4     2526.43     2452.09     55.04 o
   5  -1   4     6989.43     7300.23    285.47 o
   7  -1   4     1168.75     1177.36     22.60 o
   9  -1   4      400.48      406.06     15.68 o
  11  -1   4      905.58      795.54      8.79 o
  13  -1   4      152.74      125.29      2.40 o
 -14   0   4      555.54      590.14      8.11 o
 -12   0   4       26.08       26.36      2.76 o
 -10   0   4      632.25      646.30     23.94 o
  -8   0   4      263.65      275.78      8.48 o
  -6   0   4      272.90      250.74     10.54 o
  -4   0   4     1591.01     1638.71     52.85 o
  -2   0   4     4856.25     4662.26    150.90 o
   2   0   4     6475.04     5873.84    129.89 o
   4   0   4     1271.03     1342.94     30.11 o
   6   0   4      457.88      612.67     20.65 o
   8   0   4      535.46      499.64     12.97 o
  10   0   4     1373.85     1282.13     43.09 o
  12   0   4     1260.76     1057.76     16.23 o
  14   0   4       34.75       55.17      1.62 o
 -13   1   4      536.02      515.70     15.90 o
  -7   1   4      735.53      661.09     24.14 o
  -5   1   4     6997.91     7546.80    237.81 o
  -3   1   4     6505.90     6704.06    207.80 o
   1   1   4      918.67     1037.29     33.79 o
   3   1   4     2525.31     2424.63     76.86 o
   7   1   4     1171.61     1173.92     38.17 o
  11   1   4      907.77      789.36     22.13 o
  13   1   4      152.74      134.66      6.09 o
  -4   2   4     2128.01     1988.89     62.80 o
  -2   2   4     2362.91     2728.29     86.39 o
   0   2   4     9001.35     9529.31    313.85 o
  12   2   4      109.25      109.51      5.55 o
  -3   3   4     1670.95     1811.82     58.60 o
  -1   3   4     4285.65     4614.63    147.50 o
   1   3   4     1663.86     1917.74     62.85 o
   3   3   4      308.00      330.72     14.18 o
  11   3   4       22.77       27.56      2.97 o
  13   3   4      225.62      216.97      7.51 o
   0   4   4      261.81      276.86     12.06 o
   2   4   4      474.87      437.03     18.53 o
  -5  -7   5      123.81      107.54      2.34 o
   3  -7   5      191.90      179.74      6.09 o
   5  -7   5      208.26      192.71      8.67 o
  -8  -6   5      128.67      118.89      2.44 o
  -6  -6   5      282.39      217.73      3.29 o
  -4  -6   5      273.36      324.38      4.65 o
   2  -6   5      256.75      254.24      6.05 o
   4  -6   5     1409.70     1259.55     13.06 o
   6  -6   5      258.92      227.57      4.80 o
   8  -6   5      795.80      790.99     21.95 o
 -11  -5   5      192.48      179.89      3.75 o
  -9  -5   5      597.38      564.16      6.73 o
  -7  -5   5     1814.53     1680.02     17.28 o
  -5  -5   5      555.20      543.26     16.26 o
  -3  -5   5      399.17      436.43     11.73 o
  -1  -5   5      368.69      374.33      9.70 o
   1  -5   5      514.91      550.62     11.45 o
   3  -5   5      257.59      257.76      4.98 o
   5  -5   5      549.91      549.34      7.81 o
   7  -5   5      583.78      548.07      6.37 o
   9  -5   5      137.26      134.49      2.79 o
 -12  -4   5       15.91       21.59      1.88 o
 -10  -4   5       38.25       27.41      2.30 o
  -8  -4   5     1984.10     1865.40     22.13 o
  -6  -4   5      649.70      661.26     13.61 o
  -4  -4   5     2308.28     2538.80     44.95 o
  -2  -4   5      785.01      770.15     14.51 o
   0  -4   5     1399.84     1476.96     24.37 o
   2  -4   5     1035.72     1030.79     15.12 o
   4  -4   5      106.34      120.94      3.38 o
   6  -4   5      179.44      166.55      3.90 o
   8  -4   5      430.16      409.05      4.75 o
  10  -4   5       96.67      115.41      6.93 o
  12  -4   5      145.32      185.72      5.95 o
 -13  -3   5       56.02       52.98      2.46 o
 -11  -3   5      900.36      895.27     11.25 o
  -7  -3   5     2367.11     2399.24     42.96 o
  -5  -3   5     1149.34     1275.91     22.86 o
  -3  -3   5     2688.27     2977.03     96.81 o
  -1  -3   5     1633.55     1515.78     46.09 o
   1  -3   5      648.73      639.29     15.67 o
   3  -3   5     2569.90     2860.68     46.34 o
   5  -3   5      454.12      474.37      9.62 o
   7  -3   5       36.46       44.59      2.19 o
   9  -3   5      263.18      246.93      4.11 o
  11  -3   5      928.06      880.20     10.83 o
  13  -3   5       14.82       14.64      1.46 o
 -14  -2   5       44.50       41.27      1.69 o
 -12  -2   5      262.59      248.02      3.35 o
 -10  -2   5      294.82      340.34     12.23 o
  -8  -2   5      632.57      678.29     22.45 o
  -6  -2   5      235.33      206.24     24.56 o
  -4  -2   5     2411.52     2896.97     94.31 o
  -2  -2   5     2762.42     2785.05     90.49 o
   0  -2   5     2802.14     2882.94     64.64 o
   2  -2   5     1816.95     1924.97     63.77 o
   4  -2   5      795.80      669.99     12.90 o
   6  -2   5      145.32      156.66      5.98 o
   8  -2   5      242.92      258.06      9.75 o
  10  -2   5       59.27       60.37      1.61 o
  12  -2   5      129.01      134.54      2.19 o
 -13  -1   5       94.41       89.22      2.13 o
 -11  -1   5      408.47      348.09      5.79 o
  -9  -1   5      495.87      602.35     21.56 o
  -7  -1   5      625.12      680.75     20.21 o
  -5  -1   5     2408.87     2310.76     74.46 o
  -3  -1   5     8246.62     8511.64    273.24 o
  -1  -1   5      963.88     1086.33     33.95 o
   1  -1   5     7921.53     7581.04    244.83 o
   3  -1   5      285.14      283.20     22.34 o
   5  -1   5      161.30      176.08      5.32 o
   7  -1   5      461.44      508.26     10.94 o
   9  -1   5      212.51      226.84     10.13 o
  11  -1   5      201.76      249.74      3.66 o
  13  -1   5      238.23      259.93      3.14 o
 -14   0   5      143.07      165.23      3.26 o
 -12   0   5       43.94       58.52      3.32 o
 -10   0   5       20.84       24.97      3.95 o
  -8   0   5     1737.94     1829.00     42.40 o
  -6   0   5      495.34      517.27     19.04 o
  -4   0   5     3777.24     3894.08    127.84 o
  -2   0   5     5091.81     4785.00    154.66 o
   0   0   5     1343.26     1123.61     36.18 o
   2   0   5    12775.91    12237.50    267.88 o
   4   0   5     1501.35     1455.51     32.57 o
   6   0   5      679.41      762.90     17.98 o
   8   0   5      749.13      801.67     19.52 o
  10   0   5       45.89       66.81      5.37 o
  12   0   5       58.77       78.40      2.34 o
  14   0   5       33.69       34.11      1.29 o
  -7   1   5      616.25      626.15     23.78 o
  -5   1   5     2412.92     2264.49     73.61 o
  -3   1   5     8223.04     8343.54    270.53 o
  -1   1   5      969.40     1038.66     37.95 o
   1   1   5     7935.72     7563.85    244.68 o
   5   1   5      167.26      165.70      7.20 o
   7   1   5      448.36      517.47     18.43 o
  11   1   5      197.39      234.18      9.04 o
  13   1   5      240.82      259.13      9.26 o
  -6   2   5      235.26      209.69      9.14 o
  -4   2   5     2423.71     2936.20     93.11 o
  -2   2   5     2771.69     2885.71     91.39 o
   0   2   5     2806.39     2852.51     93.11 o
   2   2   5     1814.95     1976.27     63.92 o
  10   2   5       59.20       65.31      4.23 o
  12   2   5      130.15      136.98      6.21 o
  -3   3   5     2695.67     2989.41     95.65 o
  -1   3   5     1629.99     1560.34     50.89 o
   1   3   5      651.67      627.43     23.19 o
   3   3   5     2569.66     2946.71     95.13 o
  11   3   5      926.86      884.43     23.68 o
  13   3   5       14.89       14.81      2.02 o
   0   4   5     1417.48     1518.55     50.75 o
   2   4   5     1038.27     1019.16     36.98 o
  10   4   5       97.69      128.52      5.54 o
  -5  -7   6      141.76      159.97      2.95 o
  -3  -7   6       19.08       21.96      2.01 o
   3  -7   6      351.96      319.28      9.11 o
   5  -7   6       28.92       30.99      1.39 o
  -8  -6   6      169.77      174.16      3.05 o
  -6  -6   6       62.07       57.42      1.56 o
  -4  -6   6      407.69      396.33      4.98 o
  -2  -6   6      730.14      737.18     17.22 o
   2  -6   6     1895.52     1713.67     26.67 o
   4  -6   6      111.60       97.14      2.02 o
   6  -6   6      113.58      133.53      2.98 o
   8  -6   6       78.08       83.32      2.63 o
 -11  -5   6      160.84      151.47      3.14 o
  -9  -5   6      592.96      620.98      7.26 o
  -7  -5   6       32.60       27.56      1.47 o
  -5  -5   6      726.72      721.04     26.43 o
  -3  -5   6     1107.61     1152.99     28.24 o
  -1  -5   6      535.05      504.16     12.86 o
   1  -5   6      375.26      420.58      9.12 o
   3  -5   6      586.81      602.80      9.62 o
   5  -5   6       51.49       48.41      1.47 o
   7  -5   6      109.69       95.72      1.97 o
   9  -5   6      187.38      207.19      3.96 o
 -12  -4   6      607.72      695.44     12.55 o
 -10  -4   6      130.55      116.04      3.11 o
  -8  -4   6      129.29      131.63      3.32 o
  -6  -4   6     2619.46     2665.29     47.57 o
  -4  -4   6     2002.83     2107.21     37.63 o
  -2  -4   6      492.60      510.32     13.10 o
   0  -4   6      538.52      637.15     12.88 o
   2  -4   6      284.51      268.80      4.98 o
   4  -4   6       66.27       61.09      2.82 o
   6  -4   6      117.32      122.46      3.28 o
   8  -4   6       44.83       44.81      1.38 o
  10  -4   6      852.91      893.54     15.09 o
 -13  -3   6       73.00       88.36      3.10 o
 -11  -3   6       53.34       58.54      1.93 o
  -7  -3   6      558.34      599.09     12.39 o
  -5  -3   6     1953.78     1928.95     33.68 o
  -3  -3   6      786.16      808.21     28.75 o
  -1  -3   6     5451.14     5712.44    167.80 o
   1  -3   6     2297.33     2608.91     57.01 o
   3  -3   6      220.16      283.78      8.03 o
   5  -3   6      314.84      332.52      7.60 o
   7  -3   6      210.75      207.21      5.12 o
   9  -3   6     1504.05     1429.30     13.71 o
  11  -3   6      475.30      453.40      6.17 o
 -14  -2   6       18.96       19.84      1.34 o
 -12  -2   6      661.95      664.67      7.17 o
 -10  -2   6     2168.49     2293.36     70.71 o
  -8  -2   6     1860.41     1919.82     59.68 o
  -6  -2   6     1816.87     1795.62     41.03 o
  -4  -2   6     3061.75     3220.49    103.40 o
  -2  -2   6      859.01      759.05     27.16 o
   0  -2   6     1154.93     1317.31     30.24 o
   2  -2   6     1127.94     1149.26     41.94 o
   4  -2   6     3608.90     3818.52     67.14 o
   6  -2   6      383.15      372.71      5.85 o
   8  -2   6       44.33       49.76      3.27 o
  10  -2   6      355.50      369.26      3.96 o
  12  -2   6      501.04      465.76      5.20 o
 -13  -1   6       48.18       46.36      1.83 o
 -11  -1   6      157.88      148.95      5.64 o
  -9  -1   6     3644.78     3551.12    109.95 o
  -7  -1   6      281.48      242.11     14.58 o
  -5  -1   6     2133.33     2065.81     68.99 o
  -3  -1   6     1065.85     1090.20     35.51 o
   1  -1   6     1207.59     1068.83     35.43 o
   3  -1   6     5233.22     4905.68    161.25 o
   5  -1   6      183.58      203.97      4.99 o
   7  -1   6      739.61      719.05     17.68 o
   9  -1   6       65.31       67.95      4.87 o
  11  -1   6      974.13      808.79      8.92 o
  13  -1   6        5.65       10.10      0.67 o
 -14   0   6       32.99       48.94      1.95 o
 -12   0   6      148.57      155.93      5.48 o
 -10   0   6     1587.47     1502.56     49.75 o
  -8   0   6      705.20      663.53     17.12 o
  -6   0   6     1977.27     1732.09     57.08 o
  -4   0   6     3633.23     3659.57    116.19 o
  -2   0   6     7047.48     7068.59    227.24 o
   0   0   6     4148.56     3841.16    122.92 o
   2   0   6     1939.83     2271.23     41.53 o
   4   0   6      518.54      510.57     12.33 o
   6   0   6       14.74       13.70      1.43 o
   8   0   6       70.43       44.28      2.74 o
  10   0   6      101.37       71.49      5.61 o
  12   0   6      680.53      627.98     11.75 o
  14   0   6       79.33      100.27      2.11 o
  -7   1   6      280.76      227.28     10.40 o
  -5   1   6     2140.70     2168.78     68.60 o
  -3   1   6     1070.48     1061.91     35.09 o
   1   1   6     1210.13     1087.57     24.17 o
   3   1   6     5264.85     4871.83    152.06 o
   5   1   6      183.37      204.60      8.33 o
   7   1   6      739.92      750.99     25.21 o
  11   1   6      967.82      822.06     14.39 o
  13   1   6        5.56        7.73      1.35 o
  -6   2   6     1829.58     1821.77     59.35 o
  -4   2   6     3083.24     3185.84    102.12 o
  -2   2   6      877.26      857.59     27.39 o
   0   2   6     1151.94     1301.84     43.25 o
   2   2   6     1135.89     1185.89     39.44 o
   6   2   6      383.32      362.22     14.17 o
  10   2   6      359.25      370.33     11.95 o
  12   2   6      498.03      467.06     14.18 o
  -3   3   6      787.63      809.14     27.92 o
  -1   3   6     5446.64     5988.87    185.83 o
   1   3   6     2299.96     2577.30     84.78 o
   3   3   6      211.66      301.33     13.25 o
   5   3   6      317.52      293.67     14.69 o
  11   3   6      473.45      465.15     13.83 o
   0   4   6      539.44      659.75     24.40 o
   2   4   6      284.36      263.23     12.76 o
  10   4   6      847.25      855.94     23.27 o
  -5  -7   7      157.77      152.12      2.83 o
  -3  -7   7      153.06      170.46      3.71 o
   3  -7   7      751.67      693.73     16.96 o
   5  -7   7      263.80      231.81      6.32 o
  -8  -6   7      338.90      349.98      4.91 o
  -6  -6   7      357.35      334.58      4.42 o
  -4  -6   7       25.76       30.55      2.02 o
  -2  -6   7     2647.77     2535.37     27.54 o
   2  -6   7      161.50      175.10      4.66 o
   4  -6   7      281.32      262.00      5.72 o
   6  -6   7       18.74       21.32      1.35 o
   8  -6   7      172.73      183.65      4.12 o
 -11  -5   7       81.74       86.71      2.27 o
  -9  -5   7      369.96      353.69      4.69 o
  -7  -5   7     1100.47      976.85     10.72 o
  -5  -5   7     1376.80     1303.77     31.06 o
  -3  -5   7     1089.29     1150.10     28.32 o
  -1  -5   7     2183.78     2369.82     55.71 o
   1  -5   7      258.69      303.37     13.43 o
   3  -5   7      492.51      477.68      8.01 o
   5  -5   7      108.44      105.21      2.16 o
   7  -5   7      331.90      324.33      4.13 o
   9  -5   7      777.65      804.37      9.71 o
 -12  -4   7       32.43       26.83      1.95 o
 -10  -4   7      877.82      853.35     12.39 o
  -8  -4   7      976.34      880.85     12.62 o
  -6  -4   7      483.37      422.68     12.59 o
  -4  -4   7      382.12      439.70     12.21 o
  -2  -4   7     2203.26     2138.45     50.42 o
   0  -4   7      521.11      565.10     11.48 o
   2  -4   7      566.90      627.39     10.86 o
   4  -4   7      144.83      154.28      4.02 o
   6  -4   7      382.08      383.24      6.98 o
   8  -4   7      858.66      837.90      8.01 o
  10  -4   7      537.57      540.18      8.25 o
 -13  -3   7      202.98      177.25      4.58 o
 -11  -3   7      818.07      793.71     10.12 o
  -7  -3   7       65.92       67.08      2.84 o
  -5  -3   7     1267.94     1351.82     21.86 o
  -3  -3   7      743.20      750.85     15.54 o
  -1  -3   7     9300.47     9495.04    280.84 o
   1  -3   7      268.76      296.27     17.77 o
   3  -3   7       29.39       22.19      1.16 o
   5  -3   7       71.09       63.57      4.15 o
   7  -3   7      535.45      596.94     11.14 o
   9  -3   7      183.02      156.98      5.15 o
  11  -3   7      361.37      381.62      6.22 o
 -14  -2   7       80.45      104.02      2.61 o
 -12  -2   7       49.28       43.52      1.33 o
 -10  -2   7     5899.00     5750.63    174.10 o
  -8  -2   7      770.27      761.29     24.96 o
  -6  -2   7     2404.17     2636.38     58.55 o
  -4  -2   7     1870.28     1784.36     60.94 o
  -2  -2   7     2964.08     3046.15     99.11 o
   0  -2   7      788.83      798.33     27.03 o
   2  -2   7      805.90      778.26     48.77 o
   4  -2   7      686.89      709.75     33.20 o
   6  -2   7     1247.81     1275.71     19.68 o
   8  -2   7       44.97       44.85      3.07 o
  10  -2   7      548.95      492.61      4.92 o
  12  -2   7      545.17      477.59      5.24 o
 -13  -1   7       40.75       47.31      1.62 o
 -11  -1   7     1183.35     1123.09     17.68 o
  -9  -1   7     7519.14     7370.89    224.23 o
  -7  -1   7      976.24      839.30     20.36 o
  -5  -1   7     2045.61     2231.09     72.00 o
  -3  -1   7     9968.49    10011.44    323.34 o
  -1  -1   7     4300.56     3919.63    127.34 o
   1  -1   7      774.16      864.35     28.99 o
   3  -1   7      126.10      136.24      6.44 o
   5  -1   7      253.63      287.67      6.51 o
   7  -1   7      523.11      461.39     12.08 o
   9  -1   7      495.63      496.26     18.49 o
  11  -1   7     1590.35     1553.26     15.58 o
  13  -1   7       31.33       27.04      0.91 o
 -14   0   7      552.52      594.01      8.13 o
 -12   0   7      257.44      210.51      6.55 o
 -10   0   7      669.68      625.85     23.29 o
  -8   0   7      587.73      625.71     16.35 o
  -6   0   7      282.49      224.02      9.77 o
  -4   0   7        6.19       17.57      1.92 o
  -2   0   7     1099.17     1049.84     33.95 o
   0   0   7      393.48      244.51      8.46 o
   2   0   7     1314.54     1104.59     20.27 o
   4   0   7      389.29      483.70     11.84 o
   6   0   7     1033.06      882.36     21.85 o
   8   0   7        0.25        4.75      1.69 o
  10   0   7      854.31      701.85     25.68 o
  12   0   7       30.20       28.91      1.50 o
  -7   1   7      979.37      806.42     29.19 o
  -5   1   7     2050.21     2180.24     71.27 o
  -3   1   7     9982.18     9962.11    321.13 o
  -1   1   7     4331.31     3985.62    129.44 o
   1   1   7      776.21      873.01     19.70 o
   3   1   7      124.82      134.87      5.62 o
   5   1   7      252.51      271.34     10.73 o
  11   1   7     1584.69     1498.83     24.95 o
  13   1   7       30.74       25.45      1.98 o
  -6   2   7     2408.14     2547.15     84.36 o
  -4   2   7     1869.18     1915.55     60.28 o
  -2   2   7     2977.51     3176.93    100.74 o
   0   2   7      793.36      762.79     26.71 o
   2   2   7      809.97      833.50     28.11 o
   6   2   7     1241.92     1200.10     40.68 o
  10   2   7      542.78      484.05     14.79 o
  12   2   7      540.70      463.65     14.28 o
  -3   3   7      742.37      772.69     26.63 o
  -1   3   7     9337.77     9740.19    312.33 o
   1   3   7      268.88      302.48     12.79 o
   3   3   7       29.67       17.35      2.75 o
  11   3   7      363.36      370.71     11.87 o
  -2   4   7     2202.97     2135.00     70.57 o
   0   4   7      515.86      550.15     21.66 o
  10   4   7      541.92      532.42     15.37 o
  -5  -7   8      187.47      183.99      3.18 o
  -3  -7   8       94.05      100.70      2.69 o
   3  -7   8      220.84      231.35      5.63 o
  -8  -6   8      363.69      376.50      5.17 o
  -6  -6   8       59.70       68.08      1.68 o
  -4  -6   8     1893.03     1822.88     18.25 o
  -2  -6   8     1403.37     1359.29     15.44 o
   0  -6   8      318.70      288.32      9.88 o
   2  -6   8      568.07      495.94      9.72 o
   4  -6   8      308.45      351.22      5.22 o
   6  -6   8      305.70      309.66      8.51 o
   8  -6   8      410.69      372.62      6.79 o
 -11  -5   8       94.05      105.93      3.70 o
  -9  -5   8      230.79      254.21      3.71 o
  -7  -5   8      285.02      262.94      3.91 o
  -5  -5   8      905.57      946.79     25.38 o
  -3  -5   8      649.11      669.05     17.42 o
  -1  -5   8      160.13      182.46      5.71 o
   1  -5   8      488.75      506.29     19.63 o
   3  -5   8      158.11      142.26      3.46 o
   5  -5   8      181.08      160.89      2.53 o
   7  -5   8      657.71      669.62      7.15 o
   9  -5   8      599.30      594.50      6.78 o
 -12  -4   8      233.52      237.13      8.07 o
 -10  -4   8      685.39      660.44     10.02 o
  -8  -4   8     2322.70     2278.48     31.52 o
  -6  -4   8     2840.45     2964.62     70.90 o
  -4  -4   8     1874.24     1891.88     45.58 o
  -2  -4   8      776.97      789.96     19.70 o
   0  -4   8     1155.34     1308.62     24.58 o
   2  -4   8      117.10      147.35      3.68 o
   4  -4   8      796.23      821.74     14.21 o
   6  -4   8      182.41      173.39      4.09 o
   8  -4   8      421.24      385.83      5.07 o
  10  -4   8      172.02      182.66      3.77 o
 -13  -3   8      190.98      201.44      8.10 o
 -11  -3   8      152.02      163.53      3.17 o
  -7  -3   8      152.83      158.01      6.30 o
  -5  -3   8      855.63      795.63     13.41 o
  -3  -3   8     5562.35     5694.31    134.94 o
  -1  -3   8     2665.33     2720.29     80.85 o
   1  -3   8     3456.66     3815.83     82.98 o
   3  -3   8     1054.54     1122.80     16.51 o
   5  -3   8      194.53      197.76      4.68 o
   7  -3   8      449.45      479.13      9.42 o
   9  -3   8       66.87       74.56      1.60 o
  11  -3   8      227.44      217.51      4.73 o
 -14  -2   8       59.73       43.89      1.71 o
 -12  -2   8      868.61      866.39      9.59 o
 -10  -2   8     3700.75     3609.29    109.94 o
  -8  -2   8      618.57      643.34     21.51 o
  -6  -2   8      671.77      682.51     17.20 o
  -4  -2   8     6776.91     7085.78    234.26 o
  -2  -2   8     4093.72     4837.88    156.65 o
   0  -2   8     1114.10     1156.57     37.68 o
   2  -2   8      261.39      218.74     10.77 o
   4  -2   8      698.51      651.91     12.94 o
   6  -2   8      824.34      847.87     13.86 o
   8  -2   8      406.59      414.23     14.36 o
  10  -2   8      663.24      630.29      5.99 o
  12  -2   8      513.40      537.71      6.31 o
 -13  -1   8       69.77       56.33      1.74 o
 -11  -1   8      192.92      172.19      4.47 o
  -9  -1   8     2110.68     1939.87     61.68 o
  -7  -1   8       19.64       10.85      1.63 o
  -5  -1   8      654.49      591.97     30.12 o
  -3  -1   8    14881.41    15222.72    494.22 o
  -1  -1   8      906.98      968.56     30.66 o
   1  -1   8      569.99      548.01     18.92 o
   3  -1   8     1872.61     1876.80     62.89 o
   5  -1   8     5477.57     5397.41     97.31 o
   7  -1   8      836.83      799.25     19.05 o
   9  -1   8      211.62      241.58     10.66 o
  11  -1   8      383.07      377.91      4.86 o
  13  -1   8      102.83      125.48      1.82 o
 -14   0   8      135.09      162.87      3.67 o
 -12   0   8      161.63      153.81      8.53 o
 -10   0   8     3290.79     3030.71     95.50 o
  -8   0   8      398.67      341.15     14.95 o
  -6   0   8     2173.31     2163.87     70.77 o
  -4   0   8      864.66      990.86     33.08 o
  -2   0   8     7165.95     6979.36    224.85 o
   0   0   8     6825.02     6517.72    208.56 o
   2   0   8       14.59        3.95      0.76 o
   4   0   8     3386.28     3294.27    102.92 o
   6   0   8       16.25       25.04      1.87 o
   8   0   8       59.53       34.42      3.61 o
  10   0   8      236.08      246.57      6.45 o
  12   0   8      229.53      224.17      4.00 o
  -7   1   8       18.82        7.67      1.77 o
  -5   1   8      664.63      613.38     21.33 o
  -3   1   8    14827.63    15689.93    494.29 o
  -1   1   8      910.17      923.71     31.04 o
   1   1   8      570.72      541.31     12.73 o
   3   1   8     1858.26     1965.72     43.27 o
   5   1   8     5469.76     5553.61    164.36 o
   7   1   8      838.13      747.32     26.79 o
  11   1   8      387.27      378.91      7.90 o
  13   1   8      101.32      117.12      3.77 o
  -6   2   8      673.75      646.94     24.05 o
  -4   2   8     6786.35     7299.70    234.11 o
  -2   2   8     4101.10     4806.14    154.66 o
   0   2   8     1122.98     1094.03     25.16 o
   2   2   8      265.40      239.17     10.02 o
   4   2   8      698.58      679.58     16.64 o
   6   2   8      827.47      866.84     29.01 o
  10   2   8      667.66      630.80     18.11 o
  12   2   8      512.92      520.33     15.58 o
  -5   3   8      857.62      726.44     27.18 o
  -3   3   8     5542.45     5977.94    185.50 o
  -1   3   8     2674.55     2780.11     89.14 o
   1   3   8     3461.64     3859.91    123.68 o
   3   3   8     1056.81     1144.10     40.08 o
   5   3   8      194.61      186.71      8.87 o
  11   3   8      227.11      222.63      8.13 o
  -2   4   8      777.45      786.74     28.60 o
   0   4   8     1158.29     1236.52     44.39 o
  10   4   8      171.88      179.66      6.95 o
   9   5   8      604.49      582.13     16.22 o
  -5  -7   9       21.73       18.92      1.00 o
  -3  -7   9      215.77      217.30      6.29 o
   3  -7   9      155.88      159.90      6.62 o
  -8  -6   9      363.59      404.28      5.43 o
  -6  -6   9       23.95       22.14      1.08 o
  -4  -6   9      187.31      216.68      3.23 o
  -2  -6   9      410.41      369.13      5.13 o
   0  -6   9      183.30      182.27      4.10 o
   2  -6   9      219.68      237.10     10.52 o
   4  -6   9      719.15      691.12      7.90 o
   6  -6   9       20.22       14.77      1.31 o
 -11  -5   9       34.06       41.16      1.56 o
  -9  -5   9      397.81      336.97      5.41 o
  -7  -5   9      476.07      462.25      5.82 o
  -5  -5   9      466.81      464.54      8.27 o
  -3  -5   9     3391.95     3501.42     82.31 o
  -1  -5   9     1578.38     1627.12     39.00 o
   1  -5   9      323.02      281.91     13.01 o
   3  -5   9       17.20       15.81      1.15 o
   5  -5   9       41.26       40.13      1.29 o
   7  -5   9       22.94       21.78      1.62 o
   9  -5   9      359.23      390.56      5.32 o
 -12  -4   9      189.10      196.64      4.88 o
 -10  -4   9      173.21      147.54      3.53 o
  -8  -4   9      785.86      856.20     10.98 o
  -6  -4   9      155.33      136.73      5.71 o
  -4  -4   9     1577.49     1709.05     41.54 o
  -2  -4   9      137.24      127.37      4.52 o
   0  -4   9     2046.21     2094.85     62.37 o
   2  -4   9     1914.13     1953.37     30.44 o
   4  -4   9      156.85      159.99      4.24 o
   6  -4   9      342.73      332.51      5.47 o
   8  -4   9     1333.49     1300.39     12.12 o
  10  -4   9      215.67      216.26      4.16 o
 -13  -3   9        5.15        9.47      2.21 o
 -11  -3   9      187.03      201.56      3.59 o
  -9  -3   9     1562.81     1403.38     34.85 o
  -7  -3   9        8.24        6.88      1.56 o
  -5  -3   9     1926.87     1943.41     52.95 o
  -3  -3   9      197.60      228.53      6.98 o
  -1  -3   9      705.75      710.74     24.43 o
   1  -3   9      512.85      634.07     11.26 o
   3  -3   9     1673.53     1777.99     25.43 o
   5  -3   9      187.84      197.17      4.77 o
   7  -3   9      371.54      394.84      8.21 o
   9  -3   9      767.90      697.46      7.40 o
  11  -3   9      194.69      178.16      6.48 o
 -14  -2   9      152.01      156.07      3.30 o
 -12  -2   9     2722.86     2705.45     25.49 o
 -10  -2   9      130.08      137.61      3.25 o
  -8  -2   9     1282.03     1273.10     40.38 o
  -6  -2   9      418.30      424.47     14.37 o
  -4  -2   9    11900.80    12051.12    272.20 o
  -2  -2   9     3836.69     4257.74    136.64 o
   0  -2   9      322.24      311.01     12.34 o
   2  -2   9      132.56      122.10      5.35 o
   4  -2   9       36.44       46.10      3.05 o
   6  -2   9       65.76       66.86      3.92 o
   8  -2   9      908.25      931.59     29.75 o
  10  -2   9      903.44      829.21      7.51 o
  12  -2   9      171.56      176.24      6.15 o
 -13  -1   9      356.53      335.21      4.78 o
 -11  -1   9     3219.80     3137.00     38.48 o
  -9  -1   9      348.50      371.70     14.58 o
  -7  -1   9      114.22       66.90      4.18 o
  -5  -1   9     1082.75     1117.52     30.35 o
  -1  -1   9     5302.36     5138.31    164.26 o
   1  -1   9     2853.78     3003.58     94.39 o
   3  -1   9     2032.78     1977.79     65.71 o
   5  -1   9      345.09      394.29     10.58 o
   7  -1   9     1208.82     1036.89     33.19 o
   9  -1   9      532.59      509.75     18.84 o
  11  -1   9      313.45      302.34      3.84 o
  13  -1   9      553.18      596.75      7.92 o
 -14   0   9      116.59      157.79      3.60 o
 -12   0   9      716.52      721.35     15.59 o
 -10   0   9      396.19      406.47     16.55 o
  -8   0   9      656.56      558.79     21.99 o
  -6   0   9     1501.98     1353.29     45.49 o
  -4   0   9      323.95      357.54     13.34 o
  -2   0   9     1345.71     1321.24     42.63 o
   2   0   9     2377.84     2211.84     40.04 o
   4   0   9      136.13      110.51      5.36 o
   6   0   9      616.62      636.95     15.75 o
   8   0   9       11.81       12.54      2.50 o
  10   0   9       43.03       57.52      2.33 o
  12   0   9        7.21        6.91      0.92 o
  -7   1   9      113.05       63.11      4.56 o
  -5   1   9     1082.95     1200.91     38.62 o
  -1   1   9     5289.26     5101.17    166.75 o
   1   1   9     2864.67     2924.42     66.30 o
   3   1   9     2032.62     2049.48     45.23 o
   5   1   9      345.64      402.25     14.62 o
   7   1   9     1208.45      960.57     33.50 o
  11   1   9      312.66      309.98      6.79 o
  13   1   9      551.23      622.01     10.81 o
  -6   2   9      413.26      438.97     16.59 o
  -4   2   9    11878.57    12839.81    398.80 o
  -2   2   9     3838.00     4363.83    137.15 o
   0   2   9      320.62      313.25     12.27 o
   2   2   9      133.04      130.64      4.24 o
   4   2   9       36.90       48.26      2.60 o
   6   2   9       64.13       54.20      3.23 o
  10   2   9      900.16      827.80     22.73 o
  12   2   9      169.36      200.87      7.39 o
  -5   3   9     1944.66     1878.03     63.01 o
  -3   3   9      200.04      241.11     10.31 o
  -1   3   9      701.03      804.89     27.17 o
   1   3   9      523.85      624.79     23.56 o
   3   3   9     1676.66     1846.64     41.55 o
   5   3   9      185.97      200.90      9.20 o
  11   3   9      192.40      158.21      6.71 o
  -2   4   9      136.93      126.74      7.34 o
   0   4   9     2037.72     1965.18     67.91 o
  10   4   9      213.76      216.91      7.79 o
   9   5   9      361.97      383.12     11.50 o
  -5  -7  10       76.53       70.62      1.60 o
  -3  -7  10      332.67      353.32      6.86 o
  -1  -7  10       10.56        8.83      1.14 o
   3  -7  10      295.20      289.44      5.42 o
  -8  -6  10       45.33       45.31      1.48 o
  -6  -6  10      139.23      130.75      2.35 o
  -4  -6  10      465.27      485.46      5.82 o
  -2  -6  10      167.02      165.51      2.91 o
   0  -6  10      551.24      578.22      7.89 o
   2  -6  10     1148.58     1053.84     12.39 o
   4  -6  10      887.39      783.89      8.75 o
   6  -6  10       48.67       55.35      3.44 o
 -11  -5  10      318.05      314.75      5.12 o
  -9  -5  10       19.22       19.84      1.07 o
  -7  -5  10     1907.54     1916.47     19.33 o
  -5  -5  10     2199.80     2096.46     22.31 o
  -3  -5  10      565.18      622.82     16.55 o
  -1  -5  10      165.85      151.00      5.20 o
   1  -5  10      333.32      389.57     16.40 o
   3  -5  10      212.96      210.44      3.96 o
   5  -5  10      344.69      316.93      3.99 o
   7  -5  10     1150.74     1160.13     11.32 o
   9  -5  10      891.02      853.31     10.41 o
 -12  -4  10       28.07       28.35      1.88 o
 -10  -4  10       13.71       13.87      1.64 o
  -8  -4  10      312.61      322.51      4.48 o
  -6  -4  10     1186.32     1196.87     30.53 o
  -4  -4  10      182.84      176.12      6.26 o
  -2  -4  10      775.15      809.76     20.51 o
   0  -4  10      401.65      356.61     14.54 o
   2  -4  10      200.06      186.53      4.44 o
   4  -4  10      164.93      179.00      4.61 o
   6  -4  10      330.48      330.36      5.48 o
   8  -4  10      813.00      781.98      7.40 o
  10  -4  10      153.53      157.07      3.37 o
 -13  -3  10       42.76       31.12      3.22 o
 -11  -3  10       72.11       85.17      2.54 o
  -9  -3  10      395.11      372.98     11.10 o
  -7  -3  10      182.19      186.95      7.07 o
  -5  -3  10     1721.00     1784.14     34.85 o
  -3  -3  10      231.57      238.62      7.33 o
  -1  -3  10     1292.28     1358.94     41.56 o
   1  -3  10      687.86      718.69     13.65 o
   3  -3  10        5.87       10.26      0.98 o
   5  -3  10      451.15      446.27      8.65 o
   7  -3  10       64.02       53.28      4.72 o
   9  -3  10      144.00      150.40      2.46 o
  11  -3  10      945.59      981.86     22.62 o
 -14  -2  10       41.86       45.04      1.71 o
 -12  -2  10      257.11      264.73      3.47 o
 -10  -2  10      101.34      101.09      2.37 o
  -8  -2  10       57.65       58.00      3.55 o
  -6  -2  10     1919.42     2016.96     33.20 o
  -4  -2  10    12404.34    12718.81    420.67 o
  -2  -2  10     2209.51     2254.54     74.77 o
   2  -2  10     1243.21     1142.01     26.72 o
   4  -2  10      240.41      225.16      5.45 o
   6  -2  10       52.19       54.94      2.29 o
  10  -2  10       16.12       17.42      0.84 o
  12  -2  10      300.75      348.46      5.03 o
 -13  -1  10      704.64      683.09      8.29 o
 -11  -1  10     1355.18     1253.38     14.76 o
  -9  -1  10      265.57      219.35      9.86 o
  -7  -1  10     2691.44     2588.91     58.57 o
  -5  -1  10     5085.73     5268.11    141.18 o
  -3  -1  10     2829.26     2888.17     90.14 o
  -1  -1  10      190.04      162.24      6.64 o
   1  -1  10     2570.44     2772.19     88.41 o
   3  -1  10       79.27       66.10      3.29 o
   5  -1  10      384.41      316.74     12.10 o
   7  -1  10      681.27      664.91     23.08 o
   9  -1  10      627.24      634.42     22.56 o
  11  -1  10      550.17      532.94      5.84 o
  13  -1  10      372.77      395.92      4.42 o
 -14   0  10        2.54        2.68      0.86 o
 -12   0  10        4.30        2.67      1.28 o
 -10   0  10     2666.21     2418.09     77.14 o
  -8   0  10       70.07       46.67      2.90 o
  -6   0  10        2.95        6.62      1.63 o
  -4   0  10       50.86       92.90      4.86 o
  -2   0  10     5932.52     5444.09    176.78 o
   0   0  10     2009.37     2152.62     68.98 o
   2   0  10      368.05      382.58      7.66 o
   4   0  10     2919.10     3136.01     95.82 o
   6   0  10      715.19      659.22     16.36 o
   8   0  10      711.57      707.20     25.32 o
  10   0  10       65.02       45.19      2.14 o
  12   0  10      347.49      343.50      5.27 o
  -5   1  10     5085.23     5466.24    172.44 o
  -3   1  10     2827.22     2738.31     90.93 o
  -1   1  10      192.46      185.93      7.26 o
   1   1  10     2577.47     2754.31     60.93 o
   3   1  10       79.02       73.07      2.87 o
   5   1  10      388.87      331.54     12.57 o
  11   1  10      549.77      551.30     10.32 o
  13   1  10      370.41      392.00      7.58 o
  -6   2  10     1931.11     1934.82     65.90 o
  -4   2  10    12450.04    13144.76    416.50 o
  -2   2  10     2218.79     2406.67     75.62 o
   0   2  10      419.73      448.65     16.68 o
   2   2  10     1233.28     1192.85     27.02 o
   4   2  10      238.33      245.99      7.29 o
   6   2  10       54.51       58.10      3.51 o
  10   2  10       16.27       19.68      2.76 o
  12   2  10      300.84      333.57     10.94 o
  -5   3  10     1721.48     1684.00     58.15 o
  -3   3  10      232.87      251.57     10.79 o
  -1   3  10     1298.33     1327.11     45.35 o
   1   3  10      685.00      699.34     26.23 o
   3   3  10        6.05       12.19      2.70 o
   5   3  10      448.75      420.26     16.63 o
  11   3  10      943.71     1063.26     26.89 o
  10   4  10      154.50      160.61      6.33 o
   9   5  10      893.72      863.93     22.29 o
  -5  -7  11       82.73       83.29      2.06 o
  -3  -7  11        5.13        7.51      1.14 o
  -1  -7  11       35.95       30.90      1.69 o
   1  -7  11       10.70       10.28      1.69 o
   3  -7  11      693.11      682.02     10.60 o
  -8  -6  11       11.84        9.51      0.87 o
  -6  -6  11      228.51      258.56      3.61 o
  -4  -6  11      535.51      471.03      5.66 o
  -2  -6  11       22.63       17.85      1.03 o
   0  -6  11       86.88      101.93      2.43 o
   2  -6  11       82.98       94.18      4.12 o
   4  -6  11      393.47      384.51      5.00 o
   6  -6  11       28.20       29.74      1.24 o
 -11  -5  11       62.51       65.56      1.90 o
  -9  -5  11      129.72      144.23      3.37 o
  -7  -5  11      390.73      367.00      4.89 o
  -5  -5  11      681.62      635.87      7.42 o
  -3  -5  11     1311.88     1247.00     31.03 o
  -1  -5  11      694.30      713.36     18.41 o
   1  -5  11      405.02      356.04     15.45 o
   3  -5  11      443.18      393.69      5.23 o
   5  -5  11      306.77      290.84      3.89 o
   7  -5  11      286.26      279.74      3.66 o
   9  -5  11      273.03      304.76      7.25 o
 -12  -4  11       62.63       69.63      2.64 o
 -10  -4  11        3.38        2.45      0.91 o
  -8  -4  11      154.17      140.49      2.62 o
  -6  -4  11      628.82      613.13     17.16 o
  -4  -4  11     3474.00     3673.36     86.76 o
  -2  -4  11      538.94      545.34     14.60 o
   0  -4  11       73.80       81.02      5.82 o
   2  -4  11      890.81      924.03     17.04 o
   4  -4  11      345.23      313.15      5.99 o
   6  -4  11      842.17      813.58      7.92 o
   8  -4  11     1480.55     1405.69     12.96 o
  10  -4  11       47.66       46.38      1.79 o
 -13  -3  11      623.27      659.85     18.81 o
 -11  -3  11       33.06       32.96      1.71 o
  -9  -3  11      586.88      604.07     11.20 o
  -7  -3  11     1040.41      988.02     25.94 o
  -5  -3  11       53.26       59.59      3.30 o
  -3  -3  11      517.63      572.82     15.31 o
  -1  -3  11     2496.27     2526.50     75.83 o
   1  -3  11     1391.01     1456.27     24.22 o
   3  -3  11      268.33      305.03      5.66 o
   5  -3  11     1183.64     1204.47     19.94 o
   7  -3  11     1444.13     1503.32     43.17 o
   9  -3  11      252.12      252.85      3.40 o
  11  -3  11      706.73      785.38     18.12 o
 -14  -2  11       61.18       62.11      1.94 o
 -12  -2  11      117.40      116.50      2.37 o
 -10  -2  11        4.12        4.85      0.72 o
  -8  -2  11      879.41      882.51     28.62 o
  -6  -2  11     1941.64     2033.78     35.82 o
  -4  -2  11     4028.19     4136.37    133.63 o
   2  -2  11      327.66      296.72      8.49 o
   4  -2  11      256.95      258.26      4.27 o
   6  -2  11      771.08      794.60     17.59 o
  10  -2  11      570.92      584.95      6.47 o
  12  -2  11       98.93       90.69      2.36 o
 -13  -1  11      138.94      138.26      2.91 o
 -11  -1  11     2474.70     2480.60     30.80 o
  -9  -1  11      214.18      220.63      9.93 o
  -7  -1  11     1858.45     1823.72     42.19 o
  -5  -1  11     4086.45     4172.26     92.90 o
  -3  -1  11      883.21      889.69     29.95 o
  -1  -1  11     2818.53     3049.94     93.79 o
   3  -1  11     1027.57     1001.30     18.67 o
   5  -1  11      601.37      591.25     21.09 o
   7  -1  11     1245.93     1214.75     39.70 o
   9  -1  11      470.48      410.60     11.10 o
  11  -1  11      135.37      125.67      2.28 o
  13  -1  11      111.59      129.17      1.92 o
 -14   0  11       53.26       59.59      2.12 o
 -12   0  11     1840.94     1846.91     35.51 o
 -10   0  11     2933.82     2783.17     88.07 o
  -8   0  11      147.10      123.08      6.75 o
  -6   0  11     2153.42     1859.41     61.41 o
  -4   0  11      320.55      400.90     14.91 o
  -2   0  11       66.17       42.96      2.65 o
   0   0  11    13530.91    12902.36    410.17 o
   2   0  11     1504.81     1356.36     42.46 o
   4   0  11      228.16      231.61      9.60 o
   6   0  11       81.07       76.92      3.57 o
   8   0  11      332.61      363.99     14.93 o
  10   0  11     1067.53      990.87     15.37 o
  12   0  11       13.11       14.95      1.00 o
  -5   1  11     4075.37     4285.68    134.65 o
  -3   1  11      884.12      886.87     29.92 o
  -1   1  11     2804.52     2852.80     93.87 o
   1   1  11     4439.22     4043.47     89.95 o
   3   1  11     1033.33     1010.10     23.39 o
   5   1  11      603.10      652.29     21.86 o
  11   1  11      137.26      127.40      3.89 o
  13   1  11      111.85      123.39      2.80 o
  -6   2  11     1939.94     1953.36     66.79 o
  -4   2  11     4043.26     4208.15    133.27 o
  -2   2  11      600.82      687.39     24.23 o
   0   2  11     1007.97      949.79     32.51 o
   2   2  11      329.17      301.93      8.24 o
   4   2  11      255.90      239.64      7.58 o
  10   2  11      565.22      589.36     17.08 o
  12   2  11       98.86      104.87      5.65 o
  -5   3  11       55.56       63.93      4.62 o
  -3   3  11      515.17      592.17     21.75 o
  -1   3  11     2506.61     2578.32     83.47 o
   1   3  11     1383.49     1436.44     49.53 o
   3   3  11      269.99      291.36     13.72 o
  11   3  11      710.87      788.76     21.20 o
  10   4  11       49.34       49.31      3.40 o
   9   5  11      277.14      308.89      9.48 o
  -5  -7  12      487.54      508.81      7.43 o
  -3  -7  12      184.50      180.49      4.18 o
  -1  -7  12       44.71       45.31      1.94 o
   1  -7  12      355.52      335.36     12.38 o
   3  -7  12      357.90      350.82      5.88 o
  -8  -6  12       23.65       32.03      1.24 o
  -6  -6  12      182.01      203.74      3.05 o
  -4  -6  12      488.35      471.96      5.65 o
  -2  -6  12      384.96      377.89      5.25 o
   0  -6  12       47.28       35.19      1.27 o
   2  -6  12      334.48      281.69      4.40 o
   4  -6  12       23.12       18.48      1.10 o
   6  -6  12       43.42       48.59      1.47 o
 -11  -5  12       57.69       68.37      1.91 o
  -9  -5  12      415.85      410.24      5.61 o
  -7  -5  12      187.78      168.01      2.90 o
  -5  -5  12     2491.11     2297.78     22.81 o
  -3  -5  12     1006.42     1124.36     21.70 o
  -1  -5  12      896.86      861.33     21.97 o
   1  -5  12     1482.82     1306.94     28.62 o
   3  -5  12       24.99       30.16      1.18 o
   5  -5  12      729.81      723.06      6.74 o
   7  -5  12      139.67      146.40      2.40 o
   9  -5  12      127.93      139.96      4.06 o
 -12  -4  12      274.84      279.68      6.26 o
 -10  -4  12      648.14      603.03      9.20 o
  -8  -4  12      273.70      271.87      3.96 o
  -6  -4  12      579.24      529.74     15.32 o
  -4  -4  12      241.54      215.92      7.38 o
  -2  -4  12      451.10      517.36     14.13 o
   0  -4  12     1494.20     1457.13     46.58 o
   2  -4  12      393.99      406.86      8.04 o
   4  -4  12      298.88      299.67      5.86 o
   6  -4  12     3335.17     3302.59     26.09 o
   8  -4  12      771.38      738.57      8.22 o
  10  -4  12      185.23      188.83      3.65 o
 -13  -3  12      227.32      245.02      8.89 o
 -11  -3  12      338.08      308.24      5.57 o
  -9  -3  12      666.88      697.89     10.21 o
  -7  -3  12       62.38       60.73      3.75 o
  -5  -3  12      262.85      295.03      9.22 o
  -3  -3  12      432.06      497.76     13.64 o
  -1  -3  12      489.40      516.14     18.28 o
   1  -3  12      708.01      661.76     15.80 o
   3  -3  12      129.25      121.15      3.09 o
   5  -3  12      590.16      608.17     11.27 o
   7  -3  12      801.12      856.19     17.11 o
   9  -3  12      350.66      356.76      4.32 o
  11  -3  12      396.47      414.59     10.75 o
 -14  -2  12       45.07       55.27      1.80 o
 -12  -2  12      180.64      173.80      4.95 o
 -10  -2  12      629.63      609.61      7.31 o
  -8  -2  12      881.47      868.91     28.23 o
  -6  -2  12      167.90      155.62      5.34 o
  -4  -2  12     1118.22     1273.36     42.70 o
   2  -2  12      341.31      360.24      7.55 o
   4  -2  12      357.99      304.27      5.01 o
   6  -2  12      513.02      555.98     12.97 o
   8  -2  12     1249.15     1145.99     16.55 o
  10  -2  12      813.15      773.34      8.71 o
  12  -2  12      197.53      217.23      3.83 o
 -13  -1  12       99.22       96.11      3.19 o
 -11  -1  12       48.69       60.14      3.31 o
  -9  -1  12     1143.48     1160.92     38.60 o
  -7  -1  12      708.37      812.87     44.49 o
  -5  -1  12     6557.42     6917.12    165.02 o
  -3  -1  12     4421.46     4189.54    133.96 o
  -1  -1  12     3328.31     3429.37    110.93 o
   3  -1  12     2586.06     2478.66     44.39 o
   5  -1  12      348.39      391.01     10.11 o
   7  -1  12     1998.13     2017.82     63.85 o
   9  -1  12      262.10      255.53      7.69 o
  11  -1  12      340.83      347.20      4.03 o
 -14   0  12      210.63      274.36      5.05 o
 -12   0  12       56.74       59.70      3.24 o
 -10   0  12      942.90      978.60     34.06 o
  -8   0  12       70.47       44.44      3.87 o
  -6   0  12        0.08        1.88      0.81 o
  -4   0  12      397.94      497.16     18.07 o
  -2   0  12     2447.40     2520.21     81.53 o
   0   0  12      351.44      303.25     10.85 o
   2   0  12     1217.91     1345.46     42.34 o
   4   0  12      370.61      333.16     12.87 o
   6   0  12     5252.44     4844.52    104.95 o
   8   0  12      141.91      138.08      7.77 o
  10   0  12      740.40      738.84     10.20 o
  12   0  12       63.79       71.73      1.78 o
  -7   1  12      713.53      819.21     29.73 o
  -5   1  12     6564.38     6939.26    225.50 o
  -3   1  12     4444.55     4254.52    137.94 o
  -1   1  12     3340.85     3591.87    113.24 o
   1   1  12    11219.46    11617.57    256.33 o
   3   1  12     2579.76     2527.35     55.71 o
   5   1  12      345.84      378.87     14.79 o
   9   1  12      259.69      221.39      8.68 o
  11   1  12      346.93      334.96      7.24 o
  -6   2  12      168.26      152.12      8.04 o
  -4   2  12     1121.31     1224.87     42.02 o
  -2   2  12      154.04      172.05      7.97 o
   0   2  12     2862.53     2886.52     93.09 o
   2   2  12      344.76      364.55      9.70 o
   4   2  12      355.63      320.93      9.14 o
  10   2  12      807.73      739.74     21.10 o
  12   2  12      198.17      212.55      8.36 o
  -5   3  12      266.37      282.55     12.57 o
  -3   3  12      432.41      507.19     19.35 o
  -1   3  12      490.21      507.09     19.64 o
   1   3  12      700.32      677.74     25.16 o
   3   3  12      130.99      113.01      7.46 o
  11   3  12      397.43      410.88     12.39 o
  10   4  12      184.43      189.41      6.91 o
   9   5  12      127.80      149.28      5.57 o
  -3  -7  13       72.83       92.42      2.75 o
  -1  -7  13      207.86      199.43      4.35 o
   1  -7  13      102.00      100.29      4.20 o
  -8  -6  13      205.06      205.20      3.20 o
  -6  -6  13      340.32      305.52      4.48 o
  -4  -6  13      305.04      325.97      4.25 o
  -2  -6  13      344.89      340.71      5.81 o
   0  -6  13      105.21      129.98      2.81 o
   2  -6  13      348.18      314.45      4.06 o
   4  -6  13      694.04      689.86      7.80 o
   6  -6  13       68.93       73.51      2.01 o
  -9  -5  13      241.20      252.21      3.91 o
  -7  -5  13      676.02      630.64      7.36 o
  -5  -5  13      407.67      374.75      4.94 o
  -3  -5  13        3.21        3.11      0.84 o
  -1  -5  13     1202.01     1187.15     29.62 o
   1  -5  13      381.97      376.75      9.66 o
   3  -5  13      831.14      745.64      7.43 o
   5  -5  13      659.57      691.27      6.73 o
   7  -5  13      165.82      155.46      2.67 o
   9  -5  13        6.80        5.77      1.33 o
 -12  -4  13       31.96       36.98      3.27 o
 -10  -4  13      108.12       88.26      2.65 o
  -8  -4  13      597.91      541.36      6.53 o
  -6  -4  13      526.22      501.94     14.76 o
  -4  -4  13      322.13      288.45      9.24 o
  -2  -4  13       44.51       47.53      3.35 o
   0  -4  13      417.35      443.23     17.71 o
   2  -4  13       28.27       24.76      1.65 o
   4  -4  13      367.12      297.96      5.90 o
   6  -4  13       86.65       94.41      1.72 o
   8  -4  13      329.33      341.62      6.17 o
  10  -4  13      266.65      282.23      4.73 o
 -13  -3  13      205.19      256.11      9.02 o
 -11  -3  13      579.79      553.84      8.73 o
  -9  -3  13      404.08      416.57      6.70 o
  -7  -3  13      398.98      417.94     12.85 o
  -5  -3  13       45.28       46.11      2.96 o
  -3  -3  13      371.27      396.26     25.90 o
  -1  -3  13      370.47      413.24     15.28 o
   1  -3  13       69.24       71.43      2.40 o
   3  -3  13      484.51      490.94      9.23 o
   5  -3  13      134.48      163.61      4.47 o
   7  -3  13     3057.22     3027.41     37.09 o
   9  -3  13      161.81      177.22      2.62 o
  11  -3  13      176.18      201.21      6.27 o
 -14  -2  13       83.10       94.70      2.31 o
 -12  -2  13      552.42      581.79      7.07 o
 -10  -2  13      719.69      665.92      7.87 o
  -6  -2  13      179.23      178.13      8.74 o
  -4  -2  13      315.02      306.46     12.87 o
   2  -2  13      243.70      218.53      5.08 o
   4  -2  13       12.61       17.84      1.38 o
   6  -2  13      838.94      862.44     18.99 o
   8  -2  13     2791.34     2585.45     26.12 o
  10  -2  13      163.81      152.25      6.39 o
  12  -2  13       91.56      102.62      2.24 o
 -13  -1  13      201.56      195.18      3.53 o
 -11  -1  13      431.93      417.78      6.65 o
  -9  -1  13      475.46      468.69     17.82 o
  -7  -1  13     1033.95      956.87     23.38 o
  -5  -1  13      729.21      806.25     31.55 o
  -3  -1  13     1029.12      952.74     51.72 o
   1  -1  13     6387.09     6460.17    199.44 o
   3  -1  13      280.04      226.64      7.20 o
   5  -1  13     1499.88     1398.73     29.11 o
   7  -1  13      255.90      283.73     11.71 o
   9  -1  13      191.85      188.71      3.30 o
  11  -1  13      140.66      156.49      2.34 o
 -14   0  13      270.86      263.71      4.87 o
 -12   0  13       40.65       52.45      8.69 o
 -10   0  13      782.87      769.93     27.78 o
  -8   0  13      117.92       97.01      5.95 o
  -6   0  13       84.22       46.07      5.50 o
  -4   0  13     2074.27     2112.51     68.72 o
  -2   0  13     1581.92     1323.76     43.22 o
   0   0  13    16633.88    17395.33    552.17 o
   4   0  13     5228.58     5165.12    111.10 o
   6   0  13      575.90      553.17     14.47 o
   8   0  13      679.44      708.28     25.67 o
  10   0  13     1536.05     1479.78     18.56 o
  12   0  13      109.60       91.12      1.96 o
  -7   1  13     1032.50      937.18     34.10 o
  -5   1  13      731.03      784.18     28.18 o
  -3   1  13     1024.53      964.80     32.40 o
  -1   1  13     2598.97     2842.29     91.04 o
   1   1  13     6377.42     6697.66    146.84 o
   3   1  13      278.25      243.56      9.59 o
   5   1  13     1501.81     1376.06     45.14 o
   9   1  13      189.36      190.85      7.53 o
  11   1  13      140.92      155.29      4.30 o
  -6   2  13      184.45      180.64      9.11 o
  -4   2  13      317.05      292.67     12.33 o
  -2   2  13     1017.26     1087.69     37.10 o
   0   2  13     2470.34     2587.46     83.87 o
   2   2  13      238.68      223.22      6.65 o
   4   2  13       13.67       24.07      1.98 o
  10   2  13      164.67      127.38      6.22 o
  12   2  13       89.87       94.17      3.84 o
  -3   3  13      374.82      372.74     15.78 o
  -1   3  13      370.43      383.75     16.10 o
   1   3  13       69.03       65.70      5.07 o
  11   3  13      175.80      181.45      6.93 o
  10   4  13      265.08      297.82      9.24 o
   9   5  13        7.18        4.18      1.44 o
  -3  -7  14      197.59      215.18      6.74 o
  -1  -7  14      196.26      207.57      4.44 o
   1  -7  14       86.60       78.60      1.85 o
  -8  -6  14       85.16      117.18      2.66 o
  -6  -6  14      187.72      202.42      3.33 o
  -4  -6  14       16.36       21.89      1.05 o
  -2  -6  14       69.16      110.72      3.57 o
   0  -6  14       32.40       31.47      1.26 o
   2  -6  14      305.05      300.26      4.47 o
   4  -6  14      149.04      165.35      2.56 o
   6  -6  14      107.42      104.01      2.21 o
  -9  -5  14       67.63       80.19      1.95 o
  -7  -5  14      812.54      805.52      8.94 o
  -5  -5  14       32.60       23.30      1.18 o
  -3  -5  14      573.55      601.91      6.99 o
  -1  -5  14     1716.14     1561.83     25.00 o
   1  -5  14      155.52      153.13      6.47 o
   3  -5  14      743.98      728.40      7.28 o
   5  -5  14     2037.29     2076.65     18.65 o
   7  -5  14      150.00      143.27      2.67 o
 -12  -4  14      443.26      483.04     14.29 o
 -10  -4  14      632.54      604.01      9.12 o
  -8  -4  14      414.30      417.28      5.35 o
  -6  -4  14     1063.83      955.47     25.42 o
  -4  -4  14      166.87      198.55      7.18 o
  -2  -4  14      460.96      440.74     15.71 o
   0  -4  14     2180.88     2347.45     72.39 o
   2  -4  14      179.98      149.40      5.91 o
   4  -4  14      177.24      173.41      3.61 o
   6  -4  14      307.77      271.87      3.10 o
   8  -4  14       21.05       26.01      1.48 o
  10  -4  14      491.69      508.70      8.59 o
 -13  -3  14       66.65       66.94      4.07 o
 -11  -3  14     1062.66     1051.91     15.12 o
  -9  -3  14      319.86      287.38      4.58 o
  -7  -3  14      511.59      572.31     16.58 o
  -5  -3  14      410.96      440.52     12.99 o
  -3  -3  14     1252.32     1257.07     31.27 o
  -1  -3  14     1186.60     1221.27     37.89 o
   1  -3  14       99.35       89.07      3.93 o
   3  -3  14     1613.84     1647.80     26.32 o
   5  -3  14      213.24      204.40      5.22 o
   7  -3  14     1334.19     1261.11     13.98 o
   9  -3  14     1510.37     1431.91     14.65 o
  11  -3  14      307.03      324.03      8.59 o
 -14  -2  14       34.36       26.95      1.46 o
 -12  -2  14      220.73      205.50      3.23 o
 -10  -2  14      527.00      527.82      7.04 o
  -8  -2  14      253.39      239.66      9.26 o
  -6  -2  14      454.65      438.63     11.49 o
  -4  -2  14      296.54      267.13      8.50 o
   4  -2  14      533.36      559.00     10.96 o
   6  -2  14      594.54      601.62     13.90 o
   8  -2  14     4695.83     4327.99     39.45 o
  10  -2  14      596.84      604.61      7.02 o
  12  -2  14      733.22      779.49     10.34 o
 -13  -1  14       37.96       54.05      1.60 o
 -11  -1  14     1082.97     1064.75     14.23 o
  -9  -1  14       52.21       58.95      4.55 o
  -7  -1  14       57.41       58.46      5.05 o
  -5  -1  14       28.66       29.53      2.01 o
  -3  -1  14     1483.04     1445.14     57.48 o
  -1  -1  14     3528.04     3407.65    103.86 o
   1  -1  14     6628.03     7139.31    217.86 o
   3  -1  14     4401.39     4414.39    132.66 o
   5  -1  14     2687.51     2547.85     51.99 o
   7  -1  14     2296.98     2212.02     69.77 o
   9  -1  14      474.64      436.44      6.61 o
  11  -1  14       97.78       98.84      2.24 o
 -14   0  14      379.42      396.69      6.55 o
 -12   0  14      484.56      469.00     11.03 o
 -10   0  14      605.21      574.54     21.85 o
  -8   0  14      257.90      245.22     11.05 o
  -6   0  14     1046.25      927.47     22.56 o
  -4   0  14     2210.28     2278.92     74.07 o
  -2   0  14     1013.25      986.59     32.84 o
   0   0  14      246.36      202.35      7.93 o
   2   0  14    19118.97    18969.63    577.94 o
   4   0  14      592.91      548.23     13.88 o
   6   0  14      231.31      220.52     10.06 o
   8   0  14     1806.83     1774.52     57.81 o
  10   0  14      513.83      538.00      7.83 o
  12   0  14      252.58      271.36      3.76 o
  -7   1  14       56.68       56.74      4.83 o
  -5   1  14       29.45       34.46      3.17 o
  -3   1  14     1485.04     1406.06     47.32 o
  -1   1  14     3511.31     3416.64    108.92 o
   1   1  14     6620.14     7206.25    158.69 o
   3   1  14     4404.34     4277.50    132.01 o
   5   1  14     2687.74     2634.58     81.00 o
   9   1  14      471.23      434.12     13.44 o
  11   1  14       98.45      109.12      3.42 o
  -6   2  14      462.39      411.56     17.33 o
  -4   2  14      292.40      271.00     11.60 o
  -2   2  14     1400.15     1504.13     50.23 o
   0   2  14     1819.70     1835.27     60.57 o
   4   2  14      535.50      530.64     14.46 o
  10   2  14      600.07      605.33     17.32 o
  12   2  14      736.43      769.56     18.60 o
  -3   3  14     1237.97     1246.75     43.30 o
  -1   3  14     1199.65     1131.34     40.71 o
   1   3  14      100.41       87.78      3.46 o
  11   3  14      304.18      316.14      9.91 o
  10   4  14      490.50      534.73     14.48 o
  -3  -7  15       53.68       66.61      2.24 o
  -1  -7  15      369.41      384.23     10.85 o
   1  -7  15       14.51       14.39      0.96 o
  -8  -6  15       26.10       24.08      1.30 o
  -6  -6  15       65.41       74.15      2.22 o
  -4  -6  15       62.25       78.73      1.96 o
  -2  -6  15       63.42       65.57      2.07 o
   0  -6  15      107.27      121.50      2.43 o
   2  -6  15       57.36       56.35      1.45 o
   4  -6  15       77.23       74.83      1.64 o
   6  -6  15       15.92       15.06      0.97 o
  -9  -5  15      303.68      341.84      4.78 o
  -7  -5  15      128.75      131.73      2.45 o
  -5  -5  15      287.69      270.33      3.90 o
  -3  -5  15       95.71      105.71      2.29 o
  -1  -5  15     1628.12     1552.33     20.82 o
   1  -5  15     1848.93     1818.08     20.97 o
   3  -5  15      809.58      744.87      8.07 o
   5  -5  15      500.32      510.83      6.09 o
   7  -5  15      177.02      181.00      3.03 o
 -12  -4  15      143.80      138.48      5.90 o
 -10  -4  15      504.86      531.60      8.18 o
  -8  -4  15        0.32        4.33      0.73 o
  -6  -4  15      412.43      357.77      7.69 o
  -4  -4  15      274.31      251.31      8.58 o
  -2  -4  15      664.04      667.27     14.50 o
   0  -4  15     1015.91     1043.06     35.51 o
   2  -4  15      522.14      543.88     14.11 o
   4  -4  15      378.43      314.42      4.54 o
   6  -4  15      182.93      177.68      2.36 o
   8  -4  15      762.61      741.20      9.87 o
 -13  -3  15      739.37      761.39     20.52 o
 -11  -3  15      290.35      319.16      5.55 o
  -9  -3  15      621.92      621.59      8.29 o
  -7  -3  15      183.58      177.72      7.16 o
  -5  -3  15      497.96      490.90     14.30 o
  -3  -3  15     1459.20     1384.84     34.49 o
  -1  -3  15      206.77      230.80     10.37 o
   1  -3  15     1616.84     1484.39     32.84 o
   3  -3  15      452.69      454.15      9.08 o
   5  -3  15      111.42      105.78      4.91 o
   7  -3  15        0.44        5.19      0.85 o
   9  -3  15       28.21       27.80      1.18 o
  11  -3  15      435.47      449.30     11.11 o
 -14  -2  15       53.20       54.71      1.87 o
 -12  -2  15     1236.30     1290.04     15.44 o
 -10  -2  15       29.22       30.47      1.63 o
  -8  -2  15      426.37      441.60     15.35 o
  -6  -2  15      142.35      160.57     10.04 o
  -4  -2  15      724.58      764.05     20.03 o
   2  -2  15      541.59      506.27      8.08 o
   4  -2  15     1528.75     1430.27     24.74 o
   6  -2  15     2321.46     2238.82     45.55 o
   8  -2  15      589.83      560.83      9.79 o
  10  -2  15       40.89       37.16      1.23 o
 -13  -1  15      104.56      120.40      2.33 o
 -11  -1  15      378.47      381.75      7.96 o
  -9  -1  15       80.52       78.45      5.38 o
  -7  -1  15      988.41     1005.77     33.63 o
  -5  -1  15     1577.77     1576.80     43.28 o
  -3  -1  15      854.75      769.63     19.58 o
  -1  -1  15     1844.53     1916.07     58.08 o
   1  -1  15     9780.40    10139.18    312.91 o
   3  -1  15      918.00      841.57     18.06 o
   5  -1  15     2517.13     2282.94     46.33 o
   7  -1  15      741.88      773.71     26.66 o
   9  -1  15      664.67      656.84      8.26 o
  11  -1  15      545.88      598.26      6.36 o
 -14   0  15      262.01      259.03      4.73 o
 -12   0  15      131.05      134.56      4.76 o
 -10   0  15       84.82       99.32      6.62 o
  -8   0  15       19.19       18.04      2.74 o
  -6   0  15      452.29      459.01     18.21 o
  -4   0  15      755.36      701.10     17.28 o
  -2   0  15        9.23       23.14      2.15 o
   2   0  15     1143.81     1176.36     37.91 o
   4   0  15       93.52       60.69      2.78 o
   6   0  15      442.28      427.89     16.65 o
   8   0  15       59.47       57.93      5.08 o
  10   0  15      101.20       99.76      2.80 o
  12   0  15       14.28       17.63      0.94 o
  -5   1  15     1572.10     1529.65     52.36 o
  -3   1  15      859.81      788.98     27.14 o
  -1   1  15     1854.01     1828.72     60.88 o
   1   1  15     9794.01    10471.20    331.08 o
   3   1  15      925.91      816.73     28.00 o
   5   1  15     2511.23     2247.75     72.01 o
   9   1  15      663.55      658.47     18.58 o
  11   1  15      534.60      596.76      9.02 o
  -4   2  15      723.09      745.82     27.19 o
  -2   2  15       31.74       50.98      3.91 o
   0   2  15      908.87      960.54     33.43 o
   2   2  15      539.82      525.43     12.79 o
   4   2  15     1530.63     1399.60     46.06 o
  10   2  15       40.29       37.38      3.31 o
  -1   3  15      204.85      208.90     10.52 o
   1   3  15     1617.82     1475.99     39.75 o
   9   3  15       28.32       28.23      3.20 o
  11   3  15      436.93      482.00     13.24 o
  -8  -6  16       63.57       68.15      2.37 o
  -6  -6  16      132.09      147.24      3.15 o
  -4  -6  16       69.47       66.22      2.11 o
  -2  -6  16      475.46      449.06      6.43 o
   0  -6  16      289.62      281.87      4.18 o
   2  -6  16      597.91      588.18      7.28 o
   4  -6  16      349.52      353.90      4.22 o
  -9  -5  16      135.94      119.51      2.84 o
  -7  -5  16       64.47       65.18      1.68 o
  -5  -5  16      163.19      155.19      2.72 o
  -3  -5  16      329.12      339.13      5.50 o
  -1  -5  16        6.86       12.35      1.37 o
   1  -5  16       21.89       12.31      1.12 o
   3  -5  16        5.67        8.83      0.81 o
   5  -5  16     1047.17      995.33      9.63 o
   7  -5  16      251.69      257.73      4.84 o
 -12  -4  16      275.07      335.71     10.54 o
 -10  -4  16      251.11      241.00      5.78 o
  -8  -4  16      458.63      455.34      5.66 o
  -6  -4  16      280.36      267.84      5.02 o
  -4  -4  16      365.48      392.43     12.09 o
  -2  -4  16      360.94      438.72     11.10 o
   0  -4  16     2146.60     2164.31     67.62 o
   2  -4  16      473.49      458.93     12.55 o
   4  -4  16      914.53      887.72      8.58 o
   6  -4  16      639.24      605.62      6.07 o
   8  -4  16      377.71      386.41     11.34 o
 -13  -3  16      290.55      324.89     10.17 o
 -11  -3  16       93.82       89.40      2.36 o
  -9  -3  16       79.26       84.32      2.16 o
  -5  -3  16      107.08      123.85      5.47 o
  -3  -3  16      590.07      586.40     16.29 o
  -1  -3  16     1329.17     1376.26     43.95 o
   1  -3  16      907.59      887.56     24.23 o
   3  -3  16      461.41      466.71      9.17 o
   5  -3  16      877.07      897.08     20.84 o
   7  -3  16      804.26      794.51     11.05 o
   9  -3  16      298.57      308.07      4.11 o
 -12  -2  16        3.40        4.95      0.72 o
 -10  -2  16      572.19      546.97      6.66 o
  -8  -2  16      194.95      221.69      8.63 o
  -4  -2  16      370.05      405.56     11.84 o
   0  -2  16      697.86      713.37     21.27 o
   2  -2  16      323.24      286.64      6.18 o
   4  -2  16      916.56      855.49     15.78 o
   6  -2  16      598.31      553.61     18.66 o
   8  -2  16        4.04        7.35      0.66 o
  10  -2  16        9.97        8.58      0.69 o
 -13  -1  16       26.00       32.58      1.54 o
 -11  -1  16      204.28      200.60      3.33 o
  -9  -1  16       94.15       78.64      5.34 o
  -7  -1  16      233.99      200.55      9.07 o
  -5  -1  16      518.00      535.75     13.91 o
  -3  -1  16     1144.24     1070.66     34.49 o
  -1  -1  16      440.65      409.88     14.77 o
   1  -1  16       87.72      103.86      5.10 o
   3  -1  16      499.87      465.49     11.19 o
   5  -1  16     2127.44     2198.16     45.01 o
   7  -1  16     7847.74     7544.27    229.34 o
   9  -1  16      197.84      186.27      3.25 o
  11  -1  16      152.98      162.76      2.36 o
 -14   0  16       84.79       75.05      2.18 o
 -12   0  16      103.23      118.23      3.49 o
 -10   0  16        0.74        1.69      1.67 o
  -8   0  16       24.64       32.86      3.66 o
  -6   0  16      642.52      664.22     17.08 o
  -4   0  16       13.20       15.88      1.55 o
  -2   0  16      628.37      648.73     18.41 o
   0   0  16    13677.95    13359.29    406.30 o
   2   0  16     8529.26     7920.99    240.01 o
   4   0  16     1008.79      883.95     19.30 o
   6   0  16     1829.67     1734.56     56.19 o
   8   0  16     3476.75     3399.28    106.48 o
  10   0  16       44.10       45.17      1.90 o
  12   0  16       24.53       19.57      0.86 o
  -5   1  16      518.54      533.53     20.43 o
  -3   1  16     1149.21     1066.58     36.38 o
  -1   1  16      443.48      449.84     16.18 o
   1   1  16       86.47      102.99      5.46 o
   3   1  16      499.99      489.88     11.22 o
   9   1  16      199.21      176.86      7.18 o
  11   1  16      153.51      156.59      3.43 o
  -4   2  16      366.03      382.56     15.87 o
  -2   2  16      508.63      543.39     20.44 o
   0   2  16      692.63      730.33     16.19 o
   2   2  16      318.70      288.28      7.66 o
   4   2  16      917.84      872.52     29.75 o
  10   2  16        9.70        7.33      1.93 o
   1   3  16      912.31      859.83     24.76 o
   9   3  16      297.94      316.54     10.35 o
  -6  -6  17      314.11      299.45      5.01 o
  -4  -6  17      434.08      397.76      7.94 o
  -2  -6  17      476.66      522.28      7.20 o
   0  -6  17       48.46       47.61      1.49 o
   2  -6  17       57.86       71.87      1.86 o
   4  -6  17      489.34      486.13      5.98 o
  -9  -5  17      376.97      386.44      6.16 o
  -7  -5  17      161.61      111.63      2.19 o
  -5  -5  17      384.41      349.52      4.63 o
  -3  -5  17      214.09      234.31      4.28 o
  -1  -5  17     1176.84     1237.20     14.41 o
   1  -5  17      154.50      163.42      3.21 o
   3  -5  17     1147.68     1129.10     10.89 o
   5  -5  17      164.91      180.76      2.70 o
   7  -5  17      263.76      285.33      4.71 o
 -10  -4  17      102.18       98.97      5.46 o
  -8  -4  17      159.16      154.48      2.70 o
  -6  -4  17       92.20      108.98      2.18 o
  -4  -4  17      263.35      241.30      8.55 o
  -2  -4  17     2674.37     2692.08     51.17 o
   0  -4  17     1985.28     2003.66     62.53 o
   2  -4  17      762.76      757.87     17.78 o
   4  -4  17     1595.10     1571.63     15.10 o
   6  -4  17      130.11      127.21      4.81 o
   8  -4  17      403.11      466.88      7.97 o
 -11  -3  17       29.92       35.80      2.04 o
  -9  -3  17       78.90       78.18      2.08 o
  -5  -3  17      306.66      278.77      9.50 o
  -3  -3  17      268.04      255.91      8.66 o
  -1  -3  17     1426.07     1646.20     51.89 o
   1  -3  17       55.73       44.94      3.08 o
   3  -3  17      818.49      772.86     18.28 o
   5  -3  17        7.69        8.97      0.79 o
   7  -3  17        1.45        3.70      0.82 o
   9  -3  17       81.29       87.65      2.20 o
 -12  -2  17       33.52       33.81      3.08 o
 -10  -2  17      281.05      273.05      3.67 o
   0  -2  17      501.94      552.14     17.03 o
   2  -2  17     1626.90     1526.96     26.08 o
   4  -2  17     1354.13     1378.33     24.20 o
   6  -2  17     2805.88     2933.69     78.84 o
   8  -2  17     1548.54     1562.96     16.61 o
  10  -2  17      303.15      353.47      6.59 o
 -13  -1  17      107.36      106.67      3.62 o
 -11  -1  17      273.08      277.90      4.14 o
  -9  -1  17      525.26      509.75     19.00 o
  -7  -1  17      290.46      273.55     11.41 o
  -5  -1  17     1458.21     1423.31     32.84 o
  -3  -1  17      291.69      270.40      7.45 o
  -1  -1  17     1044.10     1080.60     34.39 o
   1  -1  17      332.54      318.41      8.04 o
   3  -1  17      669.06      661.43     14.52 o
   5  -1  17     1065.72     1100.94     23.96 o
   7  -1  17      428.22      416.21      9.74 o
   9  -1  17        5.05        7.72      1.04 o
  11  -1  17      212.84      238.39      4.03 o
 -14   0  17       32.01       37.38      1.54 o
 -12   0  17        1.00        2.26      0.86 o
 -10   0  17       94.74       85.82      6.14 o
  -8   0  17        2.01        4.22      1.81 o
  -6   0  17        0.32        1.32      1.31 o
  -4   0  17      423.05      382.67     15.16 o
   0   0  17      628.89      614.42     21.08 o
   2   0  17     1870.59     1741.07     35.57 o
   4   0  17     1416.92     1326.96     27.98 o
   6   0  17    10879.46    10834.35    328.69 o
   8   0  17      871.80      800.13     28.40 o
  10   0  17      228.59      220.96      4.42 o
  -5   1  17     1459.71     1348.42     37.07 o
  -3   1  17      296.59      287.48     11.65 o
  -1   1  17     1037.56     1065.21     36.37 o
   1   1  17      329.34      337.37     10.63 o
   3   1  17      665.49      605.65     14.25 o
   9   1  17        5.05        8.98      2.07 o
  11   1  17      213.02      240.11      4.37 o
  -4   2  17      160.44      139.16      7.64 o
  -2   2  17      700.39      731.49     26.57 o
   0   2  17      506.75      545.83     12.80 o
   2   2  17     1624.13     1499.04     34.14 o
  10   2  17      304.83      384.13     11.37 o
   1   3  17       56.37       43.43      3.35 o
   9   3  17       80.42       91.47      4.74 o
   0   4  17     1990.11     1938.26     52.61 o
  -6  -6  18       73.17       82.32      2.75 o
  -4  -6  18      370.09      337.69      6.94 o
  -2  -6  18       48.31       43.92      1.93 o
   0  -6  18      151.48      127.84      2.85 o
   2  -6  18      107.50      116.42      6.47 o
   4  -6  18     1017.66     1039.93     11.39 o
  -9  -5  18       92.82      112.66      3.32 o
  -7  -5  18       96.63      114.56      2.54 o
  -5  -5  18       53.18       45.67      1.57 o
  -3  -5  18     2396.63     2347.23     27.51 o
  -1  -5  18      728.17      657.23      8.43 o
   1  -5  18      133.15      145.40      3.00 o
   3  -5  18      767.44      814.66      8.25 o
   5  -5  18       74.37       67.88      1.58 o
   7  -5  18      160.61      152.41      3.69 o
 -10  -4  18       12.67        8.00      2.14 o
  -8  -4  18        9.08       14.35      1.34 o
  -6  -4  18      591.83      510.62      5.83 o
  -4  -4  18       42.85       46.09      2.32 o
  -2  -4  18      397.77      415.03     17.44 o
   0  -4  18      480.84      452.00     19.25 o
   2  -4  18      730.21      775.29     10.91 o
   4  -4  18        3.22        7.92      0.73 o
   6  -4  18      215.10      206.40      3.27 o
   8  -4  18       14.19       13.25      1.45 o
 -11  -3  18      402.89      396.60     11.43 o
  -9  -3  18      272.14      240.79      4.00 o
  -7  -3  18        6.31       10.21      1.28 o
  -5  -3  18      292.53      258.63      9.14 o
  -3  -3  18      522.49      473.49     13.99 o
  -1  -3  18     4300.42     4609.85    133.92 o
   1  -3  18      287.09      293.26      8.72 o
   3  -3  18        8.08       12.20      2.08 o
   5  -3  18     3878.45     3757.06     33.02 o
   7  -3  18      206.70      212.72      4.09 o
   9  -3  18       41.73       45.33      3.04 o
 -12  -2  18      252.73      247.34      5.50 o
 -10  -2  18       94.43       63.84      2.89 o
   0  -2  18     1085.61     1173.06     32.38 o
   2  -2  18     2041.31     2026.63     34.12 o
   4  -2  18      623.38      614.87     14.96 o
   6  -2  18      621.99      595.05      7.49 o
   8  -2  18      516.20      527.73      8.45 o
  10  -2  18       77.76       80.81      1.77 o
 -13  -1  18      116.96      112.96      2.23 o
 -11  -1  18      522.12      505.89      6.50 o
  -9  -1  18      638.90      582.93      8.98 o
  -7  -1  18      268.47      255.40     10.97 o
  -5  -1  18      120.47      133.50      4.98 o
  -3  -1  18     1826.45     1705.80     53.24 o
  -1  -1  18     2550.93     2744.32     82.46 o
   1  -1  18     1946.76     2079.00     41.59 o
   3  -1  18      169.88      167.48      5.30 o
   5  -1  18      138.24      159.28      5.43 o
   7  -1  18     2020.38     1962.78     29.63 o
   9  -1  18      169.37      180.11      3.04 o
  11  -1  18      122.51      148.66      3.36 o
 -14   0  18        4.43        1.99      0.64 o
 -12   0  18       98.17       93.51      2.33 o
 -10   0  18       84.65       74.51      5.82 o
  -8   0  18      103.33      100.48      6.60 o
  -4   0  18     1242.59     1092.53     26.10 o
  -2   0  18     1761.17     1661.47     38.03 o
   0   0  18     5838.55     5713.58    111.51 o
   2   0  18      685.87      717.25     15.93 o
   4   0  18       64.32       57.22      2.93 o
   6   0  18     3704.69     3561.65    111.21 o
   8   0  18       45.38       54.64     10.61 o
  10   0  18      225.36      244.95      4.65 o
 -13   1  18      115.44      114.05      3.71 o
  -5   1  18      122.35      128.47      4.38 o
  -3   1  18     1830.68     1690.29     35.15 o
  -1   1  18     2571.25     2619.67     54.03 o
   1   1  18     1938.18     1987.32     53.97 o
   3   1  18      172.35      170.65      6.87 o
   9   1  18      169.08      174.74      6.96 o
  11   1  18      122.70      147.88      3.10 o
  -2   2  18      247.02      258.47      7.10 o
   0   2  18     1069.27     1124.68     24.60 o
   2   2  18     2045.36     1963.87     53.29 o
   8   2  18      516.82      552.25     15.83 o
  10   2  18       77.14       85.51      4.34 o
  -1   3  18     4305.89     4446.75    116.37 o
   1   3  18      290.86      286.72     10.29 o
   9   3  18       40.90       51.77      3.47 o
   0   4  18      476.08      491.92     15.35 o
  -1   5  18      720.18      631.45     19.71 o
  -6  -6  19      319.99      320.04      6.37 o
  -4  -6  19      329.53      329.44      6.71 o
  -2  -6  19      556.15      572.71      8.90 o
   0  -6  19      241.46      249.21      4.30 o
   2  -6  19      137.07      149.99      4.57 o
   4  -6  19      412.41      463.02      5.61 o
  -9  -5  19       66.06       80.19      2.66 o
  -7  -5  19       74.38       79.62      2.37 o
  -5  -5  19       86.30       74.56      1.93 o
  -3  -5  19      105.58      109.44      2.71 o
  -1  -5  19      139.78      147.37      2.98 o
   1  -5  19     1043.77     1042.62     13.02 o
   3  -5  19      506.46      511.43      5.66 o
   5  -5  19      110.19      124.87      3.15 o
 -10  -4  19       51.45       54.62      3.91 o
  -8  -4  19      776.86      755.22     14.09 o
  -6  -4  19      184.34      141.23      2.80 o
  -4  -4  19      201.18      158.57      3.53 o
  -2  -4  19      820.57      807.06     17.58 o
   0  -4  19       40.74       48.88      3.25 o
   2  -4  19     1278.88     1262.66     13.52 o
   4  -4  19      520.78      534.08      5.53 o
   6  -4  19     1083.43     1092.89     11.42 o
   8  -4  19      356.21      374.96      6.16 o
 -11  -3  19       26.99       24.93      2.02 o
  -9  -3  19      157.08      112.96      2.95 o
  -7  -3  19      961.07     1006.19     11.88 o
  -5  -3  19      464.20      404.47     12.80 o
  -3  -3  19     1313.65     1435.37     36.40 o
  -1  -3  19     1032.06     1052.46     35.10 o
   1  -3  19      947.19      996.16     22.16 o
   3  -3  19       79.34       67.57      4.00 o
   5  -3  19     2322.17     2232.62     26.74 o
   7  -3  19       91.99      100.53      2.48 o
   9  -3  19       83.95       87.31      2.51 o
 -12  -2  19       15.15       13.30      0.85 o
 -10  -2  19      111.36      100.79      1.93 o
  -8  -2  19        4.15        4.75      0.83 o
   0  -2  19      472.59      491.16     15.78 o
   2  -2  19     1637.80     1680.81     28.73 o
   4  -2  19      362.78      405.14     10.98 o
   6  -2  19       82.94       97.85      3.16 o
   8  -2  19      199.70      179.77      2.96 o
  10  -2  19        1.40        3.13      0.71 o
 -13  -1  19       13.11       12.85      0.76 o
 -11  -1  19       71.70       70.13      1.40 o
  -9  -1  19     1030.90      958.09     10.95 o
  -7  -1  19      321.18      286.57     12.04 o
  -5  -1  19      300.56      281.11     11.39 o
  -3  -1  19      871.45      867.79     27.35 o
  -1  -1  19      348.93      350.51      8.53 o
   1  -1  19     1100.15     1136.44     23.84 o
   3  -1  19       86.43       65.10      2.60 o
   5  -1  19     2486.74     2457.11     50.37 o
   7  -1  19      464.72      448.72      8.19 o
   9  -1  19      123.36      131.47      2.46 o
  11  -1  19      280.99      329.22      4.02 o
 -14   0  19        0.15        0.76      0.57 o
 -12   0  19       33.87       50.46      1.44 o
 -10   0  19      151.06      154.84      4.42 o
  -8   0  19      655.72      642.72     23.98 o
  -6   0  19       12.82       35.54      3.56 o
  -4   0  19        0.55        6.35      1.81 o
  -2   0  19      766.26      757.37     16.64 o
   0   0  19     1041.02     1196.17     25.07 o
   2   0  19      267.06      280.82      7.54 o
   4   0  19       69.59       75.37      6.54 o
   6   0  19      175.14      190.92      9.62 o
   8   0  19        0.01        3.15      2.04 o
  10   0  19      257.21      253.49      6.27 o
 -13   1  19       12.92       10.72      1.86 o
  -5   1  19      299.70      270.41      9.39 o
  -3   1  19      870.12      801.43     18.14 o
  -1   1  19      345.37      336.43      8.67 o
   1   1  19     1108.17     1086.92     30.98 o
   9   1  19      124.03      131.67      5.69 o
  11   1  19      282.02      322.33      5.23 o
  -2   2  19     2690.35     2700.64     70.57 o
   0   2  19      471.56      475.41     14.06 o
   2   2  19     1644.46     1634.09     44.95 o
   8   2  19      200.16      177.88      7.13 o
  10   2  19        1.45        3.28      1.45 o
  -1   3  19     1036.44     1013.37     29.13 o
   1   3  19      934.09      922.47     27.62 o
   9   3  19       86.11       91.04      4.40 o
   0   4  19       40.70       42.43      3.75 o
  -1   5  19      140.67      136.74      6.62 o
  -6  -6  20       82.67       92.80      2.75 o
  -4  -6  20      938.23      882.24     12.60 o
  -2  -6  20       75.65       68.44      2.22 o
   0  -6  20       10.62       15.35      1.15 o
   2  -6  20     1274.63     1298.13     21.07 o
  -9  -5  20      169.80      149.33      3.85 o
  -7  -5  20      562.81      509.36      9.59 o
  -5  -5  20      320.81      307.88      5.07 o
  -3  -5  20      671.37      651.34      8.97 o
  -1  -5  20     1029.62      995.85     11.31 o
   1  -5  20      180.47      192.50      3.29 o
   3  -5  20      951.64      970.41     10.43 o
   5  -5  20      215.88      208.12      3.46 o
 -10  -4  20       24.68       39.19      3.33 o
  -8  -4  20      278.31      216.64      6.31 o
  -6  -4  20      220.70      219.18      3.62 o
  -4  -4  20      677.00      563.10      8.08 o
  -2  -4  20     2411.05     2475.89     34.63 o
   0  -4  20      807.48      761.18     10.64 o
   2  -4  20      430.25      428.19      6.44 o
   4  -4  20      736.22      753.72      7.27 o
   6  -4  20      175.32      185.68      2.97 o
   8  -4  20       49.17       58.45      4.23 o
 -11  -3  20      375.50      423.15     10.32 o
  -9  -3  20       32.32       58.73      2.89 o
  -7  -3  20      393.38      329.97      4.84 o
  -3  -3  20      708.89      658.97     18.89 o
  -1  -3  20     1849.89     1781.47     57.28 o
   1  -3  20     2031.59     2056.29     42.69 o
   3  -3  20      410.04      408.46      5.99 o
   5  -3  20      562.70      525.84      5.38 o
   7  -3  20        1.86        3.79      0.69 o
   9  -3  20      121.33      126.48      3.68 o
 -12  -2  20      127.34      130.40      2.09 o
 -10  -2  20       51.40       42.81      1.28 o
  -8  -2  20      336.20      268.20      6.97 o
   0  -2  20     1219.08     1202.52     34.45 o
   2  -2  20     1801.84     1809.05     37.74 o
   4  -2  20       82.85       66.53      3.75 o
   6  -2  20     1659.54     1644.23     16.56 o
   8  -2  20       38.43       40.62      2.31 o
  10  -2  20      320.36      363.31      5.81 o
 -13  -1  20       61.65       69.74      1.43 o
 -11  -1  20      182.61      177.49      2.36 o
  -9  -1  20     1023.45      884.35     12.40 o
  -7  -1  20     1474.76     1344.89     44.14 o
  -5  -1  20       75.85       77.30      5.38 o
  -3  -1  20     2056.85     1993.26     61.84 o
  -1  -1  20       23.87       27.57      1.98 o
   1  -1  20     1672.61     1594.93     33.32 o
   3  -1  20      517.18      542.75     11.27 o
   5  -1  20      411.55      391.24     10.34 o
   7  -1  20     2714.37     2471.97     26.59 o
   9  -1  20       57.77       56.70      1.53 o
 -12   0  20       93.79       85.13      2.51 o
 -10   0  20        8.90        9.51      2.49 o
  -8   0  20      958.29      893.40     31.48 o
  -6   0  20       12.14        9.58      2.30 o
  -4   0  20      590.70      510.44     10.25 o
  -2   0  20      641.48      681.61     17.06 o
   0   0  20      302.27      308.67      8.01 o
   2   0  20     4500.23     4514.87     89.51 o
   4   0  20      408.28      373.02     13.01 o
   6   0  20     1795.89     1624.07     53.30 o
   8   0  20       12.58        9.89      1.48 o
  10   0  20       29.55       35.67      1.56 o
 -13   1  20       61.30       69.01      1.79 o
  -5   1  20       76.79       75.45      4.31 o
  -3   1  20     2073.20     1951.09     52.27 o
  -1   1  20       25.02       28.46      2.88 o
   1   1  20     1672.91     1634.74     43.61 o
   3   1  20      515.77      532.13     16.78 o
  -6   2  20      396.96      370.45     12.27 o
  -4   2  20     1956.34     1933.44     51.52 o
  -2   2  20     1056.19     1067.12     29.91 o
   0   2  20     1211.10     1218.22     33.69 o
   2   2  20     1805.03     1857.50     49.23 o
   8   2  20       40.32       35.06      3.20 o
  10   2  20      321.37      354.10     10.57 o
  -3   3  20      717.03      684.30     20.34 o
  -1   3  20     1847.39     1843.19     49.15 o
   1   3  20     2021.61     2054.20     55.24 o
   9   3  20      121.61      149.83      5.58 o
  -2   4  20     2411.48     2554.29     66.42 o
   0   4  20      802.22      775.25     23.00 o
   8   4  20       50.20       49.08      3.34 o
  -3   5  20      662.98      659.36     20.11 o
  -1   5  20     1035.47      986.09     28.55 o
  -4  -6  21      259.55      257.23      4.65 o
  -2  -6  21      344.46      359.02      6.00 o
   0  -6  21      585.77      577.64      7.00 o
   2  -6  21      919.62      994.95     10.95 o
  -9  -5  21       33.06       40.53      2.96 o
  -7  -5  21      128.85      140.88      3.82 o
  -5  -5  21      334.39      348.71      5.48 o
  -3  -5  21       28.61       26.00      1.40 o
  -1  -5  21      100.70      101.96      3.74 o
   1  -5  21      217.68      241.57      3.77 o
   3  -5  21      569.62      612.02      7.07 o
   5  -5  21      295.71      294.89      4.15 o
 -10  -4  21      254.16      222.47      7.93 o
  -8  -4  21      202.89      204.08      5.99 o
  -6  -4  21       74.11       68.85      2.73 o
  -4  -4  21      976.29      891.90     11.82 o
  -2  -4  21     2249.22     2111.70     21.18 o
   0  -4  21     3124.50     3082.75     30.10 o
   2  -4  21      728.72      733.27      7.91 o
   4  -4  21      129.99      129.17      2.64 o
   6  -4  21      470.91      480.52      7.22 o
  -9  -3  21     1580.24     1450.34     20.30 o
  -7  -3  21      386.44      404.06      6.97 o
  -5  -3  21     2201.95     2004.82     48.38 o
  -3  -3  21      168.06      177.70      7.26 o
  -1  -3  21      123.24      152.40      9.07 o
   1  -3  21      672.97      712.47     17.22 o
   3  -3  21     2637.28     2631.46     23.47 o
   5  -3  21     2381.58     2320.10     20.45 o
   7  -3  21      212.20      203.88      3.90 o
   9  -3  21      162.53      167.31      4.18 o
 -12  -2  21      232.97      257.14      3.79 o
 -10  -2  21      830.86      754.82      8.90 o
  -8  -2  21      222.20      163.92      2.64 o
   0  -2  21     1880.39     1791.44     50.29 o
   2  -2  21      189.22      174.28      6.29 o
   4  -2  21     2358.16     2191.29     22.41 o
   6  -2  21       15.97       14.25      1.39 o
   8  -2  21      495.07      473.35      6.55 o
 -13  -1  21        5.98        7.78      0.94 o
 -11  -1  21       11.65       11.75      0.80 o
  -9  -1  21     1522.16     1344.61     12.73 o
  -7  -1  21      382.09      332.78     13.58 o
  -5  -1  21       99.43       98.54     11.16 o
  -3  -1  21     1221.60     1187.90     37.95 o
  -1  -1  21     1668.28     1725.14     35.10 o
   1  -1  21      309.52      283.34      7.77 o
   3  -1  21      296.04      268.12      6.44 o
   5  -1  21       66.45       62.84      3.61 o
   7  -1  21       46.61       53.83      1.80 o
   9  -1  21        6.26        7.31      0.68 o
 -12   0  21       37.09       42.75      1.56 o
 -10   0  21      257.78      222.39      3.91 o
  -8   0  21      110.91      126.29      3.90 o
  -6   0  21       29.51       30.74      3.62 o
  -4   0  21     2290.32     2121.61     43.87 o
  -2   0  21      652.32      589.24     13.53 o
   0   0  21       94.17       98.95      3.82 o
   2   0  21      231.48      272.29      7.66 o
   4   0  21       70.99       77.78      3.70 o
   6   0  21       83.12       85.58      3.66 o
   8   0  21      186.40      180.64      6.78 o
  10   0  21      208.93      195.17      3.67 o
 -13   1  21        5.84        8.74      1.04 o
 -11   1  21       11.70        9.94      1.53 o
  -5   1  21      101.35       86.86      4.87 o
  -3   1  21     1219.40     1154.15     32.40 o
  -1   1  21     1677.80     1655.12     45.80 o
   1   1  21      310.53      287.22     10.26 o
   3   1  21      290.74      268.27     10.00 o
   9   1  21        6.96       10.01      1.81 o
 -12   2  21      233.72      254.40      7.23 o
  -6   2  21     1046.84      968.93     27.58 o
  -4   2  21     1557.44     1635.91     44.31 o
  -2   2  21     2362.85     2479.30     65.58 o
   0   2  21     1890.58     1879.37     49.73 o
   2   2  21      187.59      188.62      7.74 o
   8   2  21      496.32      464.54     13.63 o
  -3   3  21      166.35      179.37      7.76 o
  -1   3  21      126.73      143.75      6.96 o
   1   3  21      667.17      677.80     21.21 o
   9   3  21      165.95      177.61      6.12 o
  -8   4  21      203.57      199.16      8.06 o
  -4   4  21      974.77      943.90     26.78 o
  -2   4  21     2240.64     2148.58     57.34 o
   0   4  21     3126.50     3194.76     81.93 o
  -5   5  21      331.77      344.15     12.10 o
  -3   5  21       26.90       24.16      3.06 o
  -1   5  21      100.18       90.23      5.30 o
  -4  -6  22       72.83       59.24      1.88 o
  -2  -6  22       17.99        9.73      1.04 o
   0  -6  22      223.06      203.40      3.12 o
  -7  -5  22      237.48      221.49      6.33 o
  -5  -5  22      287.03      288.15      5.41 o
  -3  -5  22       32.27       39.12      1.61 o
  -1  -5  22     1202.66     1158.45     12.82 o
   1  -5  22      652.08      665.92      7.94 o
   3  -5  22      172.65      175.98      3.03 o
   5  -5  22      476.74      495.33      6.05 o
 -10  -4  22       91.02       83.01      3.03 o
  -8  -4  22      140.04      117.23      4.91 o
  -6  -4  22      526.56      497.28      9.07 o
  -4  -4  22       42.89       38.18      1.67 o
  -2  -4  22      619.55      654.65      8.36 o
   0  -4  22       36.66       32.29      1.67 o
   2  -4  22      162.74      168.61      5.28 o
   4  -4  22     1622.16     1593.00     13.76 o
   6  -4  22       76.28       83.38      2.11 o
 -11  -3  22      307.01      277.01      5.59 o
  -9  -3  22      457.22      418.49      6.90 o
  -7  -3  22      239.88      243.50      4.82 o
  -5  -3  22      180.69      159.37      3.19 o
  -1  -3  22     1330.89     1313.91     27.16 o
   1  -3  22      244.16      249.70      4.52 o
   3  -3  22      777.72      756.38      6.78 o
   5  -3  22      112.02      102.89      3.27 o
   7  -3  22      454.50      470.61      7.69 o
 -12  -2  22      329.53      352.25      4.74 o
 -10  -2  22       14.85       19.99      0.96 o
  -8  -2  22      387.00      361.30      4.52 o
   0  -2  22      920.61      869.65     26.85 o
   2  -2  22      573.99      515.57     13.38 o
   4  -2  22      828.74      785.31      7.68 o
   6  -2  22     1718.32     1657.63     20.78 o
   8  -2  22      167.25      177.94      5.65 o
 -13  -1  22       22.19       24.47      1.02 o
 -11  -1  22      473.03      467.12      5.25 o
  -9  -1  22     1890.20     1690.55     16.49 o
  -7  -1  22      391.10      383.47     10.27 o
  -5  -1  22     1316.85     1313.07     41.97 o
  -3  -1  22     1991.80     1863.38     59.09 o
  -1  -1  22     2407.20     2373.60     48.17 o
   1  -1  22      740.16      756.83     16.93 o
   3  -1  22       60.28       60.87      3.18 o
   5  -1  22      155.56      143.25      3.34 o
   7  -1  22      642.45      593.38     10.49 o
   9  -1  22       68.00       75.27      1.90 o
 -12   0  22      205.64      203.38      3.52 o
 -10   0  22       58.56       73.97      2.05 o
  -8   0  22     1347.70     1232.55     18.15 o
  -6   0  22      427.87      435.62     17.46 o
  -4   0  22      771.15      739.58     16.73 o
  -2   0  22      659.87      631.73     14.49 o
   0   0  22     1196.17     1234.92     26.29 o
   2   0  22      299.64      268.85      7.71 o
   4   0  22     1079.70     1029.77     22.93 o
   6   0  22       49.87       45.32      4.44 o
   8   0  22      270.79      288.17      9.11 o
  10   0  22       80.03       77.70      1.76 o
 -13   1  22       22.28       22.74      1.98 o
 -11   1  22      474.51      486.95     11.80 o
  -9   1  22     1891.13     1728.37     36.98 o
  -5   1  22     1328.79     1297.77     35.96 o
  -3   1  22     1988.40     1891.08     50.44 o
  -1   1  22     2410.49     2398.92     63.13 o
   1   1  22      742.09      709.79     21.95 o
   3   1  22       61.11       57.30      4.23 o
   7   1  22      638.16      565.59     22.03 o
   9   1  22       68.95       70.72      3.79 o
 -12   2  22      327.57      351.39      9.06 o
  -6   2  22      130.11      123.92      6.17 o
  -4   2  22      542.72      546.43     17.15 o
  -2   2  22      972.31      955.75     27.64 o
   0   2  22      926.35      921.97     26.35 o
   2   2  22      571.86      539.51     16.84 o
   8   2  22      165.70      166.28      6.41 o
  -7   3  22      240.94      252.43      9.52 o
  -5   3  22      178.75      175.19      7.63 o
  -3   3  22      127.55      125.29      6.51 o
  -1   3  22     1323.98     1354.27     37.49 o
   1   3  22      242.91      259.59      9.94 o
  -8   4  22      138.50      113.40      5.68 o
  -6   4  22      518.06      499.29     16.17 o
  -4   4  22       43.72       38.73      3.85 o
  -2   4  22      619.86      664.16     20.54 o
   0   4  22       37.99       33.02      3.60 o
  -5   5  22      280.62      275.96     10.41 o
  -3   5  22       31.93       37.31      3.57 o
  -1   5  22     1201.43     1154.98     32.82 o
  -2  -6  23       48.52       44.81      1.51 o
   0  -6  23      103.56       94.84      1.89 o
  -7  -5  23       38.32       46.24      1.74 o
  -5  -5  23      574.12      541.94      8.51 o
  -3  -5  23      644.03      616.10      8.74 o
  -1  -5  23       69.81       81.96      2.04 o
   1  -5  23      363.55      384.41      8.79 o
   3  -5  23      395.93      420.81      5.46 o
 -10  -4  23      203.90      190.64      5.11 o
  -8  -4  23      141.61      136.01      6.90 o
  -6  -4  23       45.38       44.34      2.89 o
  -4  -4  23     1161.24     1069.16     13.70 o
  -2  -4  23      363.60      368.38      9.05 o
   0  -4  23       93.09      102.40      2.07 o
   2  -4  23     1227.48     1200.22     14.61 o
   4  -4  23      390.12      377.45      4.35 o
   6  -4  23      189.55      202.63      5.36 o
 -11  -3  23      298.69      300.76      5.81 o
  -9  -3  23      891.31      952.34     11.35 o
  -7  -3  23      216.82      187.55      3.98 o
  -5  -3  23      155.14      154.41      4.82 o
  -3  -3  23     2966.55     2735.74     43.34 o
  -1  -3  23      613.90      536.54      8.90 o
   1  -3  23      950.76      877.79      8.68 o
   3  -3  23     1335.88     1276.64     11.98 o
   5  -3  23      152.77      141.46      2.65 o
   7  -3  23      253.36      250.10      8.55 o
 -12  -2  23      309.87      328.22      5.63 o
 -10  -2  23     1096.21     1030.45     10.14 o
  -8  -2  23      985.74      969.70      9.05 o
  -6  -2  23       93.93       97.05      2.68 o
   0  -2  23     2578.94     2543.78     67.92 o
   2  -2  23     2781.75     2671.97     54.45 o
   4  -2  23      199.34      181.66      2.81 o
   6  -2  23      462.26      480.66      7.16 o
   8  -2  23        3.92        5.35      0.90 o
 -13  -1  23      116.81      128.16      2.11 o
 -11  -1  23       18.99       12.02      0.88 o
  -9  -1  23      824.92      770.85      8.13 o
  -7  -1  23      767.70      722.17      8.09 o
  -5  -1  23      189.83      183.80      8.12 o
  -3  -1  23     5332.67     5332.31    105.01 o
  -1  -1  23      259.03      291.44      7.79 o
   1  -1  23      336.98      336.31      8.95 o
   3  -1  23      508.15      509.21     12.71 o
   5  -1  23       49.87       49.54      2.54 o
   7  -1  23       97.70       89.61      2.29 o
   9  -1  23       61.78       56.05      1.57 o
 -12   0  23      274.93      258.31      4.08 o
 -10   0  23     1818.21     1668.73     20.26 o
  -8   0  23      243.72      225.56      4.62 o
  -6   0  23      153.37      181.46      9.45 o
  -4   0  23     3735.64     3665.44     73.18 o
  -2   0  23      234.06      250.23      7.13 o
   0   0  23        7.38        9.96      1.49 o
   2   0  23      182.22      191.42      6.22 o
   4   0  23       21.49       30.32      2.52 o
   6   0  23        3.56        5.35      1.24 o
   8   0  23      498.04      501.39     13.49 o
 -13   1  23      117.73      126.18      3.11 o
 -11   1  23       18.40       12.52      1.25 o
  -9   1  23      834.77      791.10     18.39 o
  -5   1  23      189.84      178.35      7.60 o
  -3   1  23     5350.12     5334.96    137.40 o
  -1   1  23      258.18      258.90     10.21 o
   1   1  23      337.52      323.04     11.75 o
   3   1  23      509.05      520.16     16.83 o
   9   1  23       61.80       63.58      3.39 o
 -12   2  23      309.76      335.23      6.39 o
 -10   2  23     1101.39      996.78     23.35 o
  -6   2  23       93.63       94.82      5.46 o
  -4   2  23     1459.58     1448.25     40.10 o
  -2   2  23      807.15      849.90     25.13 o
   0   2  23     2580.13     2477.75     66.79 o
   2   2  23     2786.65     2714.40     71.37 o
 -11   3  23      299.90      287.29      8.08 o
  -7   3  23      216.88      188.71      8.00 o
  -5   3  23      152.26      157.45      7.35 o
  -3   3  23     2957.03     2906.89     74.16 o
  -1   3  23      612.25      612.05     18.32 o
   1   3  23      947.92      918.05     26.40 o
  -8   4  23      142.12      135.43      6.26 o
  -6   4  23       45.06       50.83      4.06 o
  -4   4  23     1169.02     1136.13     31.50 o
  -2   4  23      364.84      393.00     13.45 o
   0   4  23       93.84       99.48      5.77 o
  -5   5  23      570.41      518.22     16.81 o
  -3   5  23      643.73      611.19     19.14 o
  -1   5  23       68.54       79.37      4.85 o
  -7  -5  24       34.60       42.05      2.79 o
  -5  -5  24      367.90      386.13     10.52 o
  -3  -5  24      362.59      359.27      6.17 o
  -1  -5  24       95.26       86.27      2.24 o
   1  -5  24      357.78      369.99      5.44 o
   3  -5  24       79.25       95.02      1.99 o
 -10  -4  24       18.28       20.89      1.45 o
  -8  -4  24      292.18      308.18     11.18 o
  -6  -4  24      207.85      202.12      9.09 o
  -4  -4  24     1355.67     1235.33     15.49 o
  -2  -4  24      558.07      566.34      6.60 o
   0  -4  24      218.04      210.20      3.23 o
   2  -4  24      214.95      227.31      3.41 o
   4  -4  24      314.08      312.65      3.72 o
   6  -4  24      293.02      312.91      7.04 o
 -11  -3  24      689.89      785.12     12.85 o
  -9  -3  24      296.04      302.05      5.01 o
  -7  -3  24      159.85      156.98      3.50 o
  -5  -3  24     1302.24     1218.52     17.47 o
  -3  -3  24     2816.34     2654.12     28.84 o
  -1  -3  24      328.16      349.64      4.49 o
   1  -3  24     3127.89     3015.55     23.93 o
   3  -3  24     1208.09     1209.42     12.58 o
   5  -3  24      672.43      663.39      9.50 o
   7  -3  24       35.89       34.21      1.63 o
 -12  -2  24       79.70       90.02      2.31 o
 -10  -2  24     1019.75     1065.47     10.35 o
  -8  -2  24       21.63       22.73      0.94 o
  -6  -2  24      151.18      143.78      2.47 o
   0  -2  24      378.90      377.25     13.92 o
   2  -2  24      574.70      640.85     10.12 o
   4  -2  24       53.02       49.67      1.68 o
   6  -2  24      574.74      580.79      8.23 o
   8  -2  24      105.28      108.03      2.87 o
 -11  -1  24      147.78      163.00      2.64 o
  -9  -1  24      314.11      282.83      3.57 o
  -7  -1  24      558.72      516.07      5.83 o
  -5  -1  24      512.68      536.82     18.72 o
  -3  -1  24     4454.14     4314.80     85.60 o
  -1  -1  24      397.77      404.32     10.39 o
   1  -1  24     1602.80     1784.67     37.13 o
   3  -1  24      260.78      250.44      6.58 o
   5  -1  24      143.83      131.35      2.78 o
   7  -1  24       30.82       33.79      1.41 o
   9  -1  24       28.34       27.69      1.09 o
 -12   0  24      273.40      272.45      4.13 o
 -10   0  24       22.89       30.00      1.47 o
  -8   0  24     1404.29     1299.05     18.98 o
  -6   0  24      503.72      509.66     10.68 o
  -4   0  24        0.69        4.43      1.24 o
  -2   0  24     2270.24     2144.34     43.92 o
   0   0  24     1884.88     1773.37     36.89 o
   2   0  24       74.20       66.21      3.50 o
   4   0  24        9.12        7.10      1.84 o
   6   0  24      927.02      854.71     17.66 o
   8   0  24       37.03       26.55      1.44 o
 -11   1  24      147.99      166.29      3.96 o
  -9   1  24      312.87      274.57      8.14 o
  -7   1  24      560.97      533.05     13.34 o
  -5   1  24      508.45      520.87     16.71 o
  -3   1  24     4463.06     4330.06    112.13 o
  -1   1  24      402.62      425.29     14.06 o
   1   1  24     1598.73     1763.78     48.68 o
   3   1  24      265.45      256.18     10.15 o
   9   1  24       29.34       30.23      1.62 o
 -12   2  24       80.73       89.06      2.57 o
 -10   2  24     1018.19     1013.03     23.81 o
  -6   2  24      152.60      153.86      7.09 o
  -4   2  24     2518.34     2539.73     67.74 o
  -2   2  24      770.54      788.81     23.81 o
   0   2  24      374.97      370.70     13.24 o
   2   2  24      580.76      662.27     20.30 o
 -11   3  24      688.72      773.02     17.74 o
  -7   3  24      158.66      154.90      7.11 o
  -5   3  24     1294.48     1307.39     35.47 o
  -3   3  24     2803.77     2857.78     72.17 o
  -1   3  24      325.96      365.79     13.01 o
   1   3  24     3127.70     3149.55     80.41 o
   7   3  24       34.16       33.57      2.77 o
  -6   4  24      207.32      202.49      8.48 o
  -4   4  24     1354.25     1288.96     35.64 o
  -2   4  24      556.27      594.13     18.67 o
   0   4  24      216.55      208.35      8.75 o
  -3   5  24      356.70      331.94     12.14 o
  -7  -5  25       10.45       12.02      1.36 o
  -5  -5  25      169.95      164.52      4.76 o
  -3  -5  25       94.47      119.59      2.95 o
  -1  -5  25      509.57      487.13      6.71 o
   1  -5  25       22.05       23.42      1.18 o
   3  -5  25       25.56       27.66      1.57 o
  -8  -4  25       13.24       14.16      2.69 o
  -6  -4  25      710.61      681.59     20.40 o
  -4  -4  25      159.36      160.91      5.74 o
  -2  -4  25      659.91      698.49      8.47 o
   0  -4  25      103.55       96.61      2.03 o
   2  -4  25      487.32      445.58      5.41 o
   4  -4  25     1655.45     1751.05     21.45 o
 -11  -3  25      229.52      248.12      4.81 o
  -9  -3  25       66.94       65.71      3.71 o
  -7  -3  25      144.73      139.31      4.02 o
  -5  -3  25      509.42      484.84     10.33 o
  -3  -3  25      170.53      160.54      3.41 o
  -1  -3  25      719.58      698.54      8.06 o
   1  -3  25      556.63      568.17      6.43 o
   3  -3  25      504.40      477.84      6.06 o
   5  -3  25      629.79      655.21     10.94 o
   7  -3  25      226.29      226.41      4.21 o
 -12  -2  25      711.58      767.12     11.01 o
 -10  -2  25      593.81      597.17      6.17 o
  -8  -2  25      134.03      131.91      2.24 o
  -6  -2  25      385.58      368.24      4.11 o
  -4  -2  25     6028.02     5750.73    109.67 o
  -2  -2  25      104.17      112.82      6.25 o
   0  -2  25      439.43      420.55      5.73 o
   2  -2  25       94.54       95.39      2.23 o
   4  -2  25     1163.37     1081.59     12.53 o
   6  -2  25       41.44       51.06      1.67 o
   8  -2  25        4.62        6.78      0.95 o
 -11  -1  25     1233.64     1265.00     12.68 o
  -9  -1  25      405.50      364.41      4.03 o
  -7  -1  25      137.61      143.68      4.06 o
  -5  -1  25     2395.91     2256.54     92.57 o
  -3  -1  25     1178.70     1229.40     25.80 o
  -1  -1  25     1492.73     1387.82     29.74 o
   1  -1  25       49.41       38.42      2.60 o
   3  -1  25      286.31      235.11      4.09 o
   5  -1  25       74.10       81.15      1.95 o
   7  -1  25      295.61      288.52      4.50 o
 -12   0  25       31.36       30.20      1.40 o
 -10   0  25     2801.09     2775.99     31.23 o
  -8   0  25     1218.46     1180.79     14.96 o
  -6   0  25      484.88      474.54      8.07 o
  -4   0  25     4575.78     4415.22     87.70 o
  -2   0  25        6.07       16.30      1.90 o
   0   0  25       83.49      103.41      4.31 o
   2   0  25     2743.03     2664.86     54.52 o
   4   0  25     1183.32     1064.07     17.79 o
   6   0  25      139.15      148.42      5.97 o
   8   0  25        0.67        1.26      0.64 o
 -11   1  25     1236.89     1287.18     20.31 o
  -9   1  25      405.63      357.18     11.20 o
  -7   1  25      138.14      131.90      5.22 o
  -5   1  25     2403.23     2283.59     61.03 o
  -3   1  25     1187.53     1152.45     33.93 o
  -1   1  25     1494.40     1438.71     39.35 o
   1   1  25       48.07       52.14      4.20 o
   3   1  25      287.62      239.18      9.85 o
   5   1  25       74.91       80.19      5.94 o
   7   1  25      298.21      286.95      9.15 o
 -12   2  25      709.60      775.56     12.60 o
 -10   2  25      592.74      566.75     14.29 o
  -6   2  25      384.30      366.63     12.88 o
  -4   2  25     6013.95     5964.00    149.74 o
  -2   2  25      102.56      119.99      6.52 o
   0   2  25      441.78      471.12     15.12 o
   2   2  25       95.24       85.57      5.39 o
 -11   3  25      229.49      240.46      6.76 o
  -7   3  25      142.72      130.80      6.52 o
  -5   3  25      502.23      501.91     16.41 o
  -3   3  25      171.61      178.64      8.17 o
  -1   3  25      719.54      716.73     21.99 o
   1   3  25      557.47      557.33     18.11 o
  -6   4  25      713.19      655.17     20.41 o
  -4   4  25      159.59      152.47      7.43 o
  -2   4  25      659.13      717.73     21.87 o
   0   4  25      104.02      101.20      5.62 o
  -5  -5  26      196.84      174.27      3.73 o
  -3  -5  26       98.83       81.60      2.49 o
  -1  -5  26      383.43      417.23      5.83 o
   1  -5  26        4.40        6.37      1.16 o
  -8  -4  26      100.77      122.49      3.27 o
  -6  -4  26      465.24      489.08     15.46 o
  -4  -4  26      286.84      296.39      7.38 o
  -2  -4  26      264.30      258.01      4.37 o
   0  -4  26     1069.12     1085.28     13.44 o
   2  -4  26      165.72      181.22      3.59 o
   4  -4  26       70.43       76.74      2.13 o
  -9  -3  26      275.23      302.48      6.19 o
  -7  -3  26      149.40      146.09      3.05 o
  -5  -3  26       64.24       72.23      2.91 o
  -3  -3  26      959.65      896.23     10.72 o
  -1  -3  26      585.02      614.79      7.20 o
   1  -3  26     1054.24     1010.91     10.72 o
   3  -3  26     1418.61     1343.04     14.40 o
   5  -3  26      333.15      350.80      8.78 o
 -10  -2  26       63.51       70.08      1.51 o
  -8  -2  26       83.39       99.39      1.86 o
  -6  -2  26       29.94       28.66      2.18 o
  -4  -2  26     1297.61     1253.15     15.65 o
  -2  -2  26      862.23      817.82     10.85 o
   0  -2  26      717.97      754.71      9.32 o
   2  -2  26      421.76      422.31      5.56 o
   4  -2  26      328.68      336.94      4.87 o
   6  -2  26       22.14       19.28      1.16 o
 -11  -1  26       41.02       36.83      2.73 o
  -9  -1  26      362.07      376.67      4.08 o
  -7  -1  26      443.65      443.26      5.09 o
  -5  -1  26     1479.68     1399.31     14.10 o
  -3  -1  26      854.36      818.23     12.91 o
  -1  -1  26       90.73       87.70      3.77 o
   1  -1  26      223.20      191.92      3.20 o
   3  -1  26      924.34      812.87     10.57 o
   5  -1  26      204.94      185.21      3.28 o
   7  -1  26       65.06       69.18      2.22 o
 -12   0  26      140.38      133.43      2.74 o
 -10   0  26        1.31        2.88      0.59 o
  -8   0  26      541.37      532.47      7.03 o
  -6   0  26      243.87      232.74      4.71 o
  -4   0  26      870.71      795.79     16.25 o
  -2   0  26      526.98      498.24     12.34 o
   0   0  26     1551.04     1613.71     24.52 o
   2   0  26       58.14       42.83      2.18 o
   4   0  26      666.84      713.51     12.65 o
   6   0  26       24.51       22.22      2.49 o
   8   0  26      285.20      310.98      6.70 o
 -11   1  26       41.54       35.44      1.65 o
  -9   1  26      358.08      376.05      7.50 o
  -7   1  26      444.03      432.84     11.55 o
  -5   1  26     1487.33     1493.56     39.62 o
  -3   1  26      853.93      809.66     24.50 o
  -1   1  26       90.27       82.06      5.37 o
   1   1  26      219.33      201.95      8.66 o
   3   1  26      924.11      853.60     25.20 o
   7   1  26       63.20       67.74      3.73 o
 -10   2  26       63.93       68.38      3.26 o
  -6   2  26       32.40       29.29      3.44 o
  -4   2  26     1317.18     1332.63     36.23 o
  -2   2  26      863.16      891.25     25.49 o
   0   2  26      715.49      776.61     23.35 o
   2   2  26      414.25      409.64     14.37 o
  -7   3  26      148.01      134.82      6.66 o
  -5   3  26       63.23       70.43      5.01 o
  -3   3  26      956.60      931.83     27.14 o
  -1   3  26      588.50      618.57     19.66 o
   1   3  26     1055.34     1021.44     29.39 o
  -6   4  26      465.91      441.53     15.06 o
  -4   4  26      288.26      281.56     10.96 o
  -2   4  26      263.76      254.14     10.16 o
   0   4  26     1079.35     1097.93     31.18 o
  -5  -5  27      222.81      208.79      8.00 o
  -3  -5  27       81.95       67.41      1.98 o
  -1  -5  27      273.74      306.95      4.49 o
   1  -5  27       63.53       74.47      1.66 o
  -8  -4  27      120.15      141.16      3.51 o
  -6  -4  27       25.73       36.53      2.22 o
  -4  -4  27       36.70       40.44      2.52 o
  -2  -4  27       19.94       19.43      1.25 o
   0  -4  27      328.17      347.50      9.77 o
   2  -4  27      168.23      191.75      3.41 o
   4  -4  27      249.64      278.84      5.89 o
  -9  -3  27       63.04       62.82      2.28 o
  -7  -3  27      351.71      358.68      7.16 o
  -5  -3  27      383.51      392.33      6.59 o
  -3  -3  27       27.87       35.98      1.67 o
  -1  -3  27      802.98      830.49      9.17 o
   1  -3  27      718.86      708.89      8.32 o
   3  -3  27     1175.44     1233.28     18.84 o
   5  -3  27      277.64      269.78      6.27 o
 -10  -2  27      492.90      526.56      6.74 o
  -8  -2  27      683.51      677.85      7.08 o
  -6  -2  27     1277.83     1224.67     12.01 o
  -4  -2  27      510.23      495.67      5.71 o
  -2  -2  27      468.87      476.72      7.76 o
   0  -2  27      324.79      303.18      4.41 o
   2  -2  27     1237.07     1105.06     12.68 o
   4  -2  27      390.68      388.42      5.32 o
   6  -2  27       47.28       69.07      2.32 o
 -11  -1  27       45.29       46.63      1.43 o
  -9  -1  27      268.93      272.85      4.19 o
  -7  -1  27      719.29      697.96      6.91 o
  -5  -1  27     3254.40     3152.71     25.42 o
  -3  -1  27     3352.41     3253.77     32.36 o
  -1  -1  27       42.89       43.77      1.57 o
   1  -1  27      504.69      381.41      5.16 o
   3  -1  27       18.59       12.65      0.88 o
   5  -1  27      219.03      247.73      3.89 o
   7  -1  27      171.81      191.85      3.85 o
 -12   0  27       19.20       21.63      1.01 o
 -10   0  27       56.73       55.55      1.65 o
  -8   0  27      166.54      189.74      3.16 o
  -6   0  27      113.16      135.38      2.16 o
  -4   0  27     9285.07     8729.77    103.82 o
  -2   0  27       14.98       18.08      2.12 o
   0   0  27      557.56      595.50     12.28 o
   2   0  27      167.05       95.93      3.20 o
   4   0  27      559.89      569.65     10.44 o
   6   0  27      106.14      126.19      3.86 o
   8   0  27       32.90       36.79      1.22 o
 -11   1  27       44.71       43.60      1.68 o
  -9   1  27      265.97      278.67      5.88 o
  -7   1  27      721.36      689.27     16.71 o
  -5   1  27     3260.16     3133.57     51.57 o
  -3   1  27     3333.25     3286.80     93.54 o
  -1   1  27       43.59       45.77      4.13 o
   1   1  27      512.40      405.83     13.97 o
   3   1  27       17.84        7.67      1.59 o
   7   1  27      172.18      180.83      6.41 o
 -10   2  27      498.05      522.05      9.89 o
  -8   2  27      683.61      648.09     16.23 o
  -6   2  27     1272.12     1154.09     34.13 o
  -4   2  27      505.51      520.20     16.72 o
  -2   2  27      473.56      500.73     16.44 o
   0   2  27      322.70      327.36     11.89 o
   2   2  27     1238.37     1097.72     31.84 o
  -7   3  27      352.87      317.68     11.78 o
  -5   3  27      380.03      381.66     13.61 o
  -3   3  27       27.45       35.27      3.89 o
  -1   3  27      801.01      826.71     25.09 o
   1   3  27      715.65      746.84     21.98 o
  -4   4  27       36.32       36.87      3.66 o
  -2   4  27       19.72       19.66      2.92 o
   0   4  27      330.93      335.03     11.95 o
  -3  -5  28       51.30       61.25      3.60 o
  -1  -5  28       89.62       72.71      2.74 o
  -6  -4  28       75.94       80.90      2.98 o
  -4  -4  28       48.17       50.32      2.63 o
  -2  -4  28       63.49       62.34      2.39 o
   0  -4  28      454.99      449.37      7.72 o
   2  -4  28      836.12      856.86     10.54 o
  -9  -3  28      630.60      695.81     11.75 o
  -7  -3  28      904.25      927.44     15.74 o
  -5  -3  28      214.75      223.51      5.62 o
  -3  -3  28      142.81      167.70      4.34 o
  -1  -3  28      223.83      204.09      4.89 o
   1  -3  28      650.49      667.97      9.12 o
   3  -3  28      370.26      368.24      9.82 o
   5  -3  28       81.49       87.03      3.01 o
 -10  -2  28      759.90      812.79     13.80 o
  -8  -2  28       45.27       59.67      1.35 o
  -6  -2  28      127.22      146.93      2.38 o
  -4  -2  28      512.65      477.92      5.55 o
  -2  -2  28      252.90      263.05      7.69 o
   0  -2  28      183.53      154.50      2.46 o
   2  -2  28        1.47        6.40      0.80 o
   4  -2  28       38.01       38.55      1.70 o
   6  -2  28        6.22        5.60      1.21 o
 -11  -1  28       67.40       81.32      3.72 o
  -9  -1  28      607.51      655.37      7.26 o
  -7  -1  28      204.19      211.00      4.68 o
  -5  -1  28      184.59      173.53      2.32 o
  -3  -1  28      928.78      917.83      9.53 o
  -1  -1  28        1.35        3.12      0.63 o
   1  -1  28       36.05       48.85      1.39 o
   3  -1  28      155.01      161.43      2.77 o
   5  -1  28      331.31      325.23      5.93 o
   7  -1  28       46.53       55.19      1.76 o
 -10   0  28      507.32      516.86      6.44 o
  -8   0  28        0.72        2.11      0.62 o
  -6   0  28      197.85      177.44      3.39 o
  -4   0  28        7.71       10.48      0.98 o
  -2   0  28        4.37        6.89      0.79 o
   0   0  28      167.36      137.85      3.26 o
   2   0  28      549.28      507.48      9.61 o
   4   0  28        1.15        2.23      1.01 o
   6   0  28      383.72      363.90     15.23 o
 -11   1  28       68.36       77.75      3.61 o
  -9   1  28      604.61      645.53     11.38 o
  -7   1  28      208.63      221.00      5.12 o
  -5   1  28      184.45      175.75      4.22 o
  -3   1  28      926.54      923.65     17.79 o
  -1   1  28        1.50        2.20      0.88 o
   1   1  28       36.84       53.93      3.26 o
   3   1  28      158.93      172.49      5.94 o
   5   1  28      327.50      337.44     10.24 o
   7   1  28       44.97       52.50      3.02 o
 -10   2  28      763.68      814.10     13.64 o
  -8   2  28       45.32       54.76      3.06 o
  -6   2  28      127.43      137.05      6.80 o
  -4   2  28      515.67      508.25     16.38 o
  -2   2  28      249.66      245.62     10.29 o
   0   2  28      183.66      161.44      7.55 o
   2   2  28        1.04        9.18      2.21 o
  -9   3  28      629.83      677.61     16.05 o
  -5   3  28      213.19      212.89      9.05 o
  -3   3  28      142.96      168.95      7.85 o
  -1   3  28      222.87      199.73      8.69 o
   1   3  28      651.22      689.78     20.76 o
  -4   4  28       48.40       48.44      3.92 o
  -2   4  28       63.07       62.17      4.34 o
  -6  -4  29      110.07      107.29      5.73 o
  -4  -4  29       23.16       28.66      2.20 o
  -2  -4  29       66.00       58.11      2.79 o
   0  -4  29      128.46      149.08      3.13 o
   2  -4  29       75.75       84.78      2.83 o
  -9  -3  29       84.84       80.88      2.34 o
  -7  -3  29      460.36      457.89      8.57 o
  -5  -3  29      166.62      165.01      4.24 o
  -3  -3  29      133.41      139.32      4.62 o
  -1  -3  29       56.72       72.92      2.96 o
   1  -3  29      299.37      280.00      8.66 o
   3  -3  29      207.93      231.26      5.83 o
 -10  -2  29      349.33      372.54      6.05 o
  -8  -2  29       16.28       23.36      0.88 o
  -6  -2  29      180.19      181.68      3.00 o
  -4  -2  29      110.51      107.14      2.02 o
  -2  -2  29     1453.88     1466.37     14.16 o
   0  -2  29      158.85      156.09      4.27 o
   2  -2  29      116.73      109.11      2.32 o
   4  -2  29      102.16      103.01      2.74 o
   6  -2  29       53.98       74.46      2.70 o
 -11  -1  29      303.00      319.00      4.08 o
  -9  -1  29      223.41      233.79      3.29 o
  -7  -1  29       11.14       11.42      1.21 o
  -5  -1  29      215.76      247.03      3.04 o
  -3  -1  29      133.51      135.22      2.98 o
  -1  -1  29      269.82      235.88      2.79 o
   1  -1  29      789.60      588.39      6.26 o
   3  -1  29       95.62      118.92      2.45 o
   5  -1  29        6.81        6.91      1.16 o
 -10   0  29     2023.05     2186.49     22.81 o
  -8   0  29        7.09        9.91      0.76 o
  -6   0  29      505.99      565.19      7.84 o
  -4   0  29       18.05        6.81      0.76 o
  -2   0  29       39.51       45.70      1.55 o
   0   0  29        1.25        1.65      0.74 o
   2   0  29       99.34       45.15      2.18 o
   4   0  29       34.10       76.05      3.16 o
   6   0  29       88.58       82.86      2.34 o
 -11   1  29      300.51      315.41      4.70 o
  -9   1  29      224.08      238.39      5.97 o
  -7   1  29       10.80        9.60      1.20 o
  -5   1  29      215.95      231.57      5.14 o
  -3   1  29      132.14      141.96      3.69 o
  -1   1  29      267.01      226.69      7.13 o
   1   1  29      783.73      601.22     19.41 o
   3   1  29       94.87       98.10      5.96 o
   5   1  29        5.92        8.08      1.63 o
 -10   2  29      349.32      368.34      6.86 o
  -8   2  29       16.19       23.39      2.03 o
  -6   2  29      182.33      177.36      7.78 o
  -4   2  29      108.70      101.56      5.92 o
  -2   2  29     1440.18     1472.76     41.21 o
   0   2  29      161.80      146.91      7.31 o
   2   2  29      115.25      105.57      5.88 o
  -9   3  29       84.63       81.94      3.32 o
  -5   3  29      164.11      152.22      7.22 o
  -3   3  29      132.80      151.22      7.18 o
  -1   3  29       55.38       66.48      4.66 o
   1   3  29      298.37      271.40     10.30 o
  -6  -4  30       44.29       41.43      1.73 o
  -4  -4  30       80.51       97.70      2.34 o
  -2  -4  30      184.98      202.75      4.18 o
   0  -4  30      689.16      704.41     13.79 o
  -7  -3  30       74.92       85.64      2.65 o
  -5  -3  30      294.59      305.36      6.31 o
  -3  -3  30      157.39      155.85      3.09 o
  -1  -3  30       16.10       17.46      1.16 o
   1  -3  30       20.28       27.87      3.37 o
   3  -3  30       62.14       68.11      2.82 o
  -8  -2  30      171.32      168.91      2.50 o
  -6  -2  30        7.92        8.33      0.70 o
  -4  -2  30      163.98      180.89      2.96 o
  -2  -2  30       61.28       85.49      1.87 o
   0  -2  30      394.60      369.54      4.48 o
   2  -2  30      154.42      168.85      2.91 o
   4  -2  30      313.08      335.75      5.26 o
  -9  -1  30      286.89      293.19      3.73 o
  -7  -1  30      816.13      872.20      8.26 o
  -5  -1  30       84.75       99.06      1.74 o
  -3  -1  30      202.52      193.34      2.79 o
  -1  -1  30       70.41       85.58      1.58 o
   1  -1  30      112.17      113.47      2.21 o
   3  -1  30       56.03       65.11      1.69 o
   5  -1  30      294.53      290.10      5.23 o
 -10   0  30      842.95      968.79     12.16 o
  -8   0  30      274.18      283.18      3.85 o
  -6   0  30      117.60      139.84      2.79 o
  -4   0  30        3.28        4.43      0.68 o
  -2   0  30      132.76      137.26      2.66 o
   0   0  30       24.89       27.40      1.52 o
   2   0  30       50.24       39.51      2.37 o
   4   0  30      112.35      119.59      3.74 o
   6   0  30      198.59      254.30      5.92 o
  -9   1  30      286.34      300.78      4.44 o
  -7   1  30      813.97      881.50     14.88 o
  -5   1  30       84.29       92.10      2.88 o
  -3   1  30      203.54      187.35      4.79 o
  -1   1  30       71.48       87.58      2.84 o
   1   1  30      109.23      106.77      4.61 o
   3   1  30       56.41       63.57      2.93 o
   5   1  30      296.57      292.23      8.82 o
  -8   2  30      172.60      169.25      5.46 o
  -6   2  30        7.72        7.92      1.18 o
  -4   2  30      164.98      167.01      7.77 o
  -2   2  30       60.48       81.93      5.26 o
   0   2  30      395.61      374.66     13.20 o
   2   2  30      158.29      168.96      7.63 o
  -5   3  30      298.54      289.48     10.85 o
  -3   3  30      157.17      143.86      6.99 o
  -1   3  30       14.90       13.71      2.37 o
  -4  -4  31      124.20      113.43      2.98 o
  -2  -4  31      297.74      355.24      4.89 o
   0  -4  31      286.73      298.83      5.19 o
  -7  -3  31      137.52      151.51      3.59 o
  -5  -3  31        6.63       10.42      1.01 o
  -3  -3  31       31.68       37.92      1.50 o
  -1  -3  31      454.94      542.09      8.18 o
   1  -3  31      151.14      168.55      4.77 o
   3  -3  31      718.41      718.84     13.17 o
  -8  -2  31      399.41      430.25      6.44 o
  -6  -2  31       30.99       39.62      1.17 o
  -4  -2  31      533.43      534.49      5.42 o
  -2  -2  31      151.26      159.32      2.59 o
   0  -2  31       93.35      103.13      2.19 o
   2  -2  31       18.01       17.53      0.97 o
   4  -2  31      108.59      112.49      3.79 o
  -9  -1  31      185.56      227.27      4.05 o
  -7  -1  31      202.36      213.96      3.20 o
  -5  -1  31     1250.76     1230.58     11.82 o
  -3  -1  31       49.65       43.42      1.94 o
  -1  -1  31      185.13      172.81      2.64 o
   1  -1  31      233.91      194.81      3.19 o
   3  -1  31      149.79      150.59      3.50 o
   5  -1  31      145.79      161.65      3.47 o
 -10   0  31       15.27       24.02      1.09 o
  -8   0  31      404.85      419.98      5.51 o
  -6   0  31       74.82       87.39      2.25 o
  -4   0  31      670.17      583.82      8.03 o
  -2   0  31       36.90       41.54      1.74 o
   0   0  31      242.13      194.06      3.93 o
   2   0  31       95.15       74.47      3.10 o
   4   0  31        5.92        4.30      0.80 o
  -9   1  31      187.61      234.82      7.30 o
  -7   1  31      204.60      216.54      6.03 o
  -5   1  31     1249.90     1227.27     20.17 o
  -3   1  31       49.25       44.87      1.98 o
  -1   1  31      183.39      169.46      3.82 o
   1   1  31      230.08      203.09      5.63 o
   3   1  31      147.07      144.84      5.82 o
   5   1  31      146.56      168.45      5.68 o
  -8   2  31      399.89      430.72      8.01 o
  -6   2  31       31.10       37.71      2.52 o
  -4   2  31      529.37      499.91     10.38 o
  -2   2  31      149.88      143.50      7.17 o
   0   2  31       92.48      104.78      5.77 o
  -7   3  31      142.18      151.44      4.98 o
  -3   3  31       31.14       30.62      3.19 o
  -7  -3  32      310.71      319.70      5.97 o
  -5  -3  32       28.35       34.90      1.50 o
  -3  -3  32      301.12      314.92      5.80 o
  -1  -3  32      148.35      159.28      3.27 o
   1  -3  32       21.67       19.67      1.79 o
  -8  -2  32      156.68      164.91      4.22 o
  -6  -2  32      353.70      357.82      4.85 o
  -4  -2  32      187.90      194.72      2.47 o
  -2  -2  32      259.16      255.05      3.43 o
   0  -2  32       13.54       10.38      0.91 o
   2  -2  32      182.12      204.18      3.18 o
  -9  -1  32      402.03      424.72      5.26 o
  -7  -1  32      165.54      170.30      4.14 o
  -5  -1  32       14.91       12.54      0.78 o
  -3  -1  32      754.79      729.73      8.59 o
  -1  -1  32     1012.37     1051.66     10.89 o
   1  -1  32      243.11      237.29      3.31 o
   3  -1  32      100.21      130.37      3.10 o
  -8   0  32       19.82       25.31      1.02 o
  -6   0  32      652.93      748.37     10.63 o
  -4   0  32       90.69       90.38      3.16 o
  -2   0  32      195.93      187.24      4.47 o
   0   0  32       55.48       34.18      1.78 o
   2   0  32      241.98      336.40     12.53 o
   4   0  32       46.06       35.32      1.50 o
  -9   1  32      401.09      421.21      8.12 o
  -7   1  32      165.16      175.18      4.03 o
  -5   1  32       15.03       12.11      1.69 o
  -3   1  32      752.32      737.26     18.63 o
  -1   1  32     1021.18     1022.68     15.47 o
   1   1  32      244.12      236.31      6.17 o
   3   1  32       98.89      126.67      5.13 o
  -8   2  32      153.08      164.40      4.98 o
  -6   2  32      356.80      362.71      9.51 o
  -4   2  32      187.98      182.01      5.12 o
  -2   2  32      260.67      242.26      8.05 o
   0   2  32       13.55       14.09      2.41 o
  -7   3  32      312.17      321.13      8.36 o
  -5  -3  33       71.89       68.08      2.45 o
  -3  -3  33       40.65       46.37      1.46 o
  -1  -3  33      198.77      217.98      5.42 o
  -6  -2  33      113.32      128.31      2.26 o
  -4  -2  33       59.97       53.95      1.18 o
  -2  -2  33       65.90       65.65      1.66 o
   0  -2  33      214.29      234.46      4.32 o
   2  -2  33      137.07      126.94      3.16 o
  -7  -1  33       80.87       80.75      1.85 o
  -5  -1  33      313.90      338.08      5.22 o
  -3  -1  33      284.93      288.50      5.03 o
  -1  -1  33        8.04       14.31      1.03 o
   1  -1  33      131.15      176.89      3.33 o
   3  -1  33       37.76       31.49      2.04 o
  -8   0  33        3.84        6.16      0.60 o
  -6   0  33      300.91      314.20      4.81 o
  -4   0  33       18.07       13.36      1.21 o
  -2   0  33      469.43      469.84     13.73 o
   0   0  33      105.78      131.89      3.27 o
   2   0  33      112.01      146.48      4.13 o
   4   0  33      121.22      105.75      2.11 o
  -7   1  33       79.07       78.99      2.07 o
  -5   1  33      309.97      328.43      5.61 o
  -3   1  33      285.44      284.75      8.21 o
  -1   1  33        8.66       15.77      1.34 o
   1   1  33      130.35      176.79      6.42 o
   3   1  33       37.66       27.83      2.36 o
  -6   2  33      113.23      129.96      3.40 o
  -4   2  33       58.78       51.92      2.82 o
  -2   2  33       65.97       57.80      3.04 o
  -5   3  33       73.41       68.22      3.04 o
  -3  -3  34      126.27      153.04      2.61 o
  -6  -2  34      403.25      400.79      6.47 o
  -4  -2  34      372.15      436.61      5.96 o
  -2  -2  34      166.10      175.50      3.30 o
   0  -2  34       95.86      130.67      3.25 o
  -7  -1  34      170.57      162.32      2.64 o
  -5  -1  34      390.29      440.53      6.29 o
  -3  -1  34       38.63       43.58      1.46 o
  -1  -1  34        3.87        4.58      0.77 o
   1  -1  34      105.16       97.53      5.42 o
  -8   0  34        0.65        4.54      1.55 o
  -6   0  34       36.13       54.02      1.61 o
  -4   0  34       47.39       44.25      1.79 o
  -2   0  34       36.42       32.46      1.61 o
   0   0  34       36.72       37.52      1.64 o
   2   0  34      217.65      262.15      4.79 o
  -7   1  34      170.23      167.12      3.00 o
  -5   1  34      391.61      449.28      6.81 o
  -3   1  34       38.80       41.13      2.17 o
  -1   1  34        3.63        3.86      1.02 o
   1   1  34      104.88      111.65      4.47 o
  -6   2  34      403.10      404.96      7.42 o
  -4   2  34      376.84      446.13     10.93 o
  -2   2  34      165.01      170.30      6.01 o
  -3   3  34      127.96      148.59      4.84 o
  -4  -2  35       57.35       49.76      2.47 o
  -2  -2  35      216.77      209.01      6.13 o
   0  -2  35      134.94      156.03      4.37 o
  -5  -1  35      114.13      129.43      2.30 o
  -3  -1  35      410.67      419.62      6.01 o
  -1  -1  35      117.78      141.84      2.76 o
   1  -1  35      605.78      702.46      8.86 o
  -6   0  35      157.98      215.49      3.12 o
  -4   0  35       33.30       53.71      1.63 o
  -2   0  35      365.87      446.44     10.78 o
   0   0  35       19.01       13.30      0.87 o
   2   0  35       80.28       86.77      1.82 o
  -5   1  35      116.25      124.30      3.49 o
  -3   1  35      408.42      426.09      8.27 o
  -1   1  35      117.60      138.06      3.74 o
   1   1  35      597.11      708.61     17.52 o
  -4   2  35       57.10       56.08      1.72 o
  -2   2  35      216.33      204.92      4.76 o
   0   2  35      136.48      165.77      5.72 o
  -5  -1  36       67.07       82.23      2.02 o
  -3  -1  36      126.23      137.44      2.59 o
  -1  -1  36      314.66      433.77      5.86 o
  -4   0  36      349.21      351.42      4.35 o
  -2   0  36       68.53       97.38      1.90 o
   0   0  36        8.92       11.47      0.73 o
  -5   1  36       66.70       76.99      2.52 o
  -3   1  36      126.72      138.62      3.63 o
  -1   1  36      316.04      420.90      7.98 o
 
